# Supplementary material for: Dynamic performance of a slab track–concrete box subgrade under a double-line high speed railway
Source: PLoS One. 2024 Dec 17;19(12):e0311969. doi: 10.1371/journal.pone.0311969 (PMC11651549; doi:10.1371/journal.pone.0311969)
Supplement: S1 Data — (XLSX) [file pone.0311969.s001.xlsx]

## Sheet: Fig.4
Distance(m)	transverse track irregularity	vertical track irregularity
0	-0.12114	-0.95689
0.25	-0.21871	-0.97737
0.5	-0.30713	-1.0012
0.75	-0.3743	-1.02597
1	-0.41504	-1.05364
1.25	-0.43368	-1.08987
1.5	-0.44189	-1.14064
1.75	-0.45241	-1.20766
2	-0.47168	-1.28504
2.25	-0.4955	-1.3593
2.5	-0.51051	-1.41289
2.75	-0.50108	-1.4301
3	-0.45868	-1.4026
3.25	-0.38857	-1.33236
3.5	-0.31002	-1.23063
3.75	-0.24887	-1.11376
4	-0.22569	-0.9975
4.25	-0.24494	-0.89235
4.5	-0.29091	-0.80137
4.75	-0.3331	-0.72094
5	-0.33945	-0.64361
5.25	-0.29149	-0.5616
5.5	-0.1945	-0.46976
5.75	-0.07757	-0.36727
6	0.0171	-0.25817
6.25	0.05128	-0.15087
6.5	0.00661	-0.05689
6.75	-0.10745	0.01108
7	-0.25734	0.04199
7.25	-0.39875	0.02948
7.5	-0.49385	-0.02525
7.75	-0.52478	-0.11216
8	-0.49802	-0.21338
8.25	-0.43866	-0.30685
8.5	-0.37797	-0.37172
8.75	-0.34047	-0.39385
9	-0.33621	-0.36975
9.25	-0.36093	-0.30744
9.5	-0.40268	-0.22414
9.75	-0.45076	-0.14148
10	-0.50175	-0.08004
10.25	-0.55995	-0.05461
10.5	-0.63231	-0.07142
10.75	-0.72119	-0.12774
11	-0.81916	-0.21337
11.25	-0.90884	-0.31348
11.5	-0.96839	-0.41204
11.75	-0.97989	-0.49501
12	-0.93698	-0.5529
12.25	-0.84816	-0.58209
12.5	-0.73433	-0.58453
12.75	-0.62197	-0.56591
13	-0.53463	-0.53278
13.25	-0.48642	-0.48977
13.5	-0.47938	-0.43802
13.75	-0.50509	-0.37581
14	-0.54901	-0.30103
14.25	-0.59536	-0.21457
14.5	-0.63074	-0.12275
14.75	-0.64585	-0.03719
15	-0.63564	0.02828
15.25	-0.59885	0.06277
15.5	-0.53778	0.06329
15.75	-0.45824	0.0372
16	-0.3695	0.000597127
16.25	-0.28329	-0.0271
16.5	-0.21192	-0.03018
16.75	-0.16558	-0.0026
17	-0.1498	0.04981
17.25	-0.164	0.11176
17.5	-0.20157	0.16453
17.75	-0.25162	0.19312
18	-0.30167	0.19166
18.25	-0.34054	0.16527
18.5	-0.36077	0.12783
18.75	-0.36002	0.09718
19	-0.34155	0.08958
19.25	-0.31359	0.11543
19.5	-0.28781	0.17719
19.75	-0.27683	0.26947
20	-0.29119	0.38072
20.25	-0.33627	0.49554
20.5	-0.41012	0.59736
20.75	-0.50309	0.67118
21	-0.59982	0.70622
21.25	-0.68317	0.69812
21.5	-0.73907	0.64999
21.75	-0.76053	0.57177
22	-0.74934	0.47771
22.25	-0.71464	0.38285
22.5	-0.66901	0.29962
22.75	-0.62356	0.23606
23	-0.58406	0.19619
23.25	-0.54968	0.18191
23.5	-0.51489	0.19518
23.75	-0.47349	0.23874
24	-0.42294	0.3148
24.25	-0.36709	0.4222
24.5	-0.31572	0.55387
24.75	-0.28124	0.69661
25	-0.27356	0.83411
25.25	-0.29545	0.9524
25.5	-0.34019	1.04548
25.75	-0.39279	1.11804
26	-0.43437	1.18352
26.25	-0.44827	1.25791
26.5	-0.42573	1.35161
26.75	-0.36913	1.46339
27	-0.29147	1.57941
27.25	-0.2124	1.67799
27.5	-0.15194	1.73841
27.75	-0.12409	1.74947
28	-0.13239	1.71399
28.25	-0.16903	1.6471
28.5	-0.21769	1.56909
28.75	-0.25914	1.49659
29	-0.27777	1.43616
29.25	-0.2666	1.38367
29.5	-0.22906	1.32923
29.75	-0.17686	1.26533
30	-0.12471	1.19331
30.25	-0.08389	1.12485
30.5	-0.05728	1.07701
30.75	-0.03785	1.06317
31	-0.01141	1.0843
31.25	0.03725	1.12511
31.5	0.11726	1.15773
31.75	0.22649	1.15197
32	0.35068	1.08806
32.25	0.46763	0.96654
32.5	0.55493	0.8106
32.75	0.59841	0.65957
33	0.59787	0.55581
33.25	0.56743	0.52978
33.5	0.53036	0.58921
33.75	0.51011	0.71635
34	0.5212	0.87422
34.25	0.56371	1.01925
34.5	0.62366	1.11572
34.75	0.67912	1.14648
35	0.70942	1.11672
35.25	0.70342	1.0497
35.5	0.66344	0.97683
35.75	0.60303	0.92599
36	0.53991	0.91247
36.25	0.48743	0.93543
36.5	0.44863	0.98076
36.75	0.41576	1.02856
37	0.37548	1.06212
37.25	0.31711	1.07488
37.5	0.23998	1.0729
37.75	0.15584	1.07231
38	0.08495	1.0929
38.25	0.04739	1.15069
38.5	0.05342	1.25206
38.75	0.09779	1.39158
39	0.1607	1.55368
39.25	0.21549	1.71738
39.5	0.23974	1.86185
39.75	0.2247	1.97101
40	0.17886	2.03604
40.25	0.1238	2.05547
40.5	0.08438	2.03398
40.75	0.0776	1.98053
41	0.1052	1.90681
41.25	0.15314	1.82583
41.5	0.19797	1.75047
41.75	0.21677	1.6914
42	0.19603	1.65464
42.25	0.13566	1.63944
42.5	0.04686	1.63735
42.75	-0.05449	1.63364
43	-0.15494	1.61078
43.25	-0.24783	1.55332
43.5	-0.3329	1.45246
43.75	-0.4123	1.30883
44	-0.48581	1.13251
44.25	-0.54835	0.94043
44.5	-0.59127	0.75234
44.75	-0.60666	0.58669
45	-0.59196	0.45766
45.25	-0.55203	0.37377
45.5	-0.49719	0.33777
45.75	-0.43819	0.34727
46	-0.38077	0.39549
46.25	-0.32299	0.47217
46.5	-0.25689	0.56474
46.75	-0.17379	0.66025
47	-0.0704	0.74758
47.25	0.04768	0.81968
47.5	0.16695	0.87475
47.75	0.27116	0.91576
48	0.34795	0.94857
48.25	0.39342	0.97914
48.5	0.41233	1.01134
48.75	0.41412	1.04593
49	0.40717	1.08123
49.25	0.39469	1.11455
49.5	0.37494	1.14348
49.75	0.34532	1.16618
50	0.30808	1.18079
50.25	0.27371	1.18459
50.5	0.25929	1.1742
50.75	0.28169	1.14732
51	0.34868	1.10548
51.25	0.45233	1.05614
51.5	0.56862	1.01249
51.75	0.66434	0.9899
52	0.70871	0.99971
52.25	0.68499	1.04296
52.5	0.59689	1.10702
52.75	0.4671	1.16754
53	0.32885	1.19577
53.25	0.21423	1.16886
53.5	0.14434	1.07908
53.75	0.1249	0.93789
54	0.14815	0.77307
54.25	0.1989	0.61957
54.5	0.26114	0.50807
54.75	0.32218	0.45546
55	0.37324	0.46105
55.25	0.40771	0.5094
55.5	0.41946	0.57778
55.75	0.40316	0.64483
56	0.35678	0.69654
56.25	0.28473	0.72791
56.5	0.19923	0.74053
56.75	0.11824	0.73833
57	0.06027	0.72409
57.25	0.038	0.69831
57.5	0.05372	0.66026
57.75	0.09864	0.60991
58	0.15644	0.54888
58.25	0.20921	0.47981
58.5	0.24318	0.40447
58.75	0.25191	0.3222
59	0.23614	0.23005
59.25	0.20146	0.12509
59.5	0.15559	0.0077
59.75	0.10679	-0.11586
60	0.06366	-0.23349
60.25	0.03536	-0.33014
60.5	0.03071	-0.3927
60.75	0.05579	-0.4145
61	0.11057	-0.39735
61.25	0.18665	-0.35031
61.5	0.26803	-0.28579
61.75	0.33527	-0.21508
62	0.37184	-0.14546
62.25	0.36965	-0.07993
62.5	0.33099	-0.01936
62.75	0.26585	0.0347
63	0.18585	0.07826
63.25	0.09819	0.10539
63.5	0.00314	0.11048
63.75	-0.10345	0.09112
64	-0.22365	0.04979
64.25	-0.35076	-0.00634
64.5	-0.46676	-0.06734
64.75	-0.54608	-0.12301
65	-0.56499	-0.16471
65.25	-0.51242	-0.18603
65.5	-0.39688	-0.18278
65.75	-0.24581	-0.15329
66	-0.09696	-0.09965
66.25	0.01465	-0.02964
66.5	0.06849	0.04219
66.75	0.06398	0.09595
67	0.01757	0.11122
67.25	-0.04652	0.07429
67.5	-0.10724	-0.01477
67.75	-0.15412	-0.13891
68	-0.1884	-0.26685
68.25	-0.21834	-0.36217
68.5	-0.25207	-0.39554
68.75	-0.29218	-0.3556
69	-0.33464	-0.25366
69.25	-0.37185	-0.12012
69.5	-0.39741	0.00646
69.75	-0.40937	0.09322
70	-0.41015	0.12437
70.25	-0.40352	0.10555
70.5	-0.39127	0.05962
70.75	-0.37196	0.01624
71	-0.34318	-0.000454519
71.25	-0.30571	0.01912
71.5	-0.2669	0.06748
71.75	-0.2402	0.12446
72	-0.24005	0.16609
72.25	-0.27426	0.17385
72.5	-0.33789	0.14089
72.75	-0.41251	0.073
73	-0.47239	-0.01519
73.25	-0.49536	-0.10678
73.5	-0.4734	-0.18916
73.75	-0.41772	-0.25816
74	-0.35517	-0.31857
74.25	-0.31717	-0.38115
74.5	-0.3261	-0.45742
74.75	-0.38528	-0.55385
75	-0.47732	-0.66757
75.25	-0.57156	-0.78495
75.5	-0.63697	-0.88399
75.75	-0.65445	-0.94008
76	-0.62306	-0.93391
76.25	-0.55762	-0.8588
76.5	-0.47966	-0.72504
76.75	-0.40643	-0.55891
77	-0.34362	-0.39623
77.25	-0.28495	-0.27204
77.5	-0.21823	-0.20985
77.75	-0.13444	-0.21449
78	-0.03477	-0.2713
78.25	0.0677	-0.35212
78.5	0.15266	-0.42578
78.75	0.20102	-0.46906
79	0.20326	-0.47358
79.25	0.16383	-0.44636
79.5	0.10014	-0.40411
79.75	0.03667	-0.36428
80	-0.00299	-0.33698
80.25	-0.00304	-0.3212
80.5	0.04066	-0.30675
80.75	0.12059	-0.28039
81	0.22054	-0.23303
81.25	0.3201	-0.16452
81.5	0.39935	-0.084
81.75	0.44275	-0.00624
82	0.44176	0.05397
82.25	0.39609	0.08645
82.5	0.31327	0.08737
82.75	0.20677	0.05782
83	0.09283	0.000711641
83.25	-0.01303	-0.08166
83.5	-0.09893	-0.18788
83.75	-0.15801	-0.31527
84	-0.18816	-0.45686
84.25	-0.19052	-0.59963
84.5	-0.16788	-0.72584
84.75	-0.12374	-0.8175
85	-0.06246	-0.86244
85.25	0.01024	-0.85936
85.5	0.08709	-0.81934
85.75	0.16032	-0.76294
86	0.22351	-0.71364
86.25	0.27347	-0.69031
86.5	0.3108	-0.70164
86.75	0.33861	-0.74459
87	0.35985	-0.80732
87.25	0.37494	-0.87503
87.5	0.38135	-0.93607
87.75	0.37581	-0.98587
88	0.35817	-1.02715
88.25	0.33453	-1.06687
88.5	0.31721	-1.11145
88.75	0.32038	-1.16256
89	0.35283	-1.21547
89.25	0.41134	-1.26036
89.5	0.47865	-1.28609
89.75	0.52821	-1.28472
90	0.53475	-1.25489
90.25	0.48618	-1.20297
90.5	0.39114	-1.14149
90.75	0.27784	-1.08587
91	0.18366	-1.05042
91.25	0.1396	-1.04511
91.5	0.15635	-1.07378
91.75	0.21866	-1.13396
92	0.29091	-1.21803
92.25	0.33187	-1.31508
92.5	0.31192	-1.41304
92.75	0.22518	-1.50082
93	0.09122	-1.57021
93.25	-0.05418	-1.6173
93.5	-0.17426	-1.64314
93.75	-0.24564	-1.65317
94	-0.26518	-1.65523
94.25	-0.24726	-1.65643
94.5	-0.21382	-1.6598
94.75	-0.1829	-1.662
95	-0.16144	-1.65336
95.25	-0.14518	-1.6206
95.5	-0.12464	-1.55175
95.75	-0.09283	-1.44155
96	-0.05013	-1.29524
96.25	-0.00372	-1.12895
96.5	0.03758	-0.96614
96.75	0.06925	-0.83115
97	0.09422	-0.74196
97.25	0.1208	-0.70495
97.5	0.15685	-0.71335
97.75	0.20363	-0.75011
98	0.25317	-0.79373
98.25	0.29111	-0.82503
98.5	0.30361	-0.83242
98.75	0.28457	-0.81416
99	0.2392	-0.77715
99.25	0.18167	-0.73351
99.5	0.12808	-0.69606
99.75	0.08846	-0.67441
100	0.06209	-0.67244
100.25	0.03864	-0.68747
100.5	0.00445	-0.71105
100.75	-0.0496	-0.73122
101	-0.12262	-0.73575
101.25	-0.20373	-0.71612
101.5	-0.27709	-0.67109
101.75	-0.32913	-0.60872
102	-0.35415	-0.54554
102.25	-0.35536	-0.50242
102.5	-0.34151	-0.4979
102.75	-0.32136	-0.54119
103	-0.29941	-0.62771
103.25	-0.27529	-0.73937
103.5	-0.24653	-0.85016
103.75	-0.21268	-0.93525
104	-0.17763	-0.97995
104.25	-0.14839	-0.98472
104.5	-0.13091	-0.964
104.75	-0.12554	-0.9392
105	-0.12524	-0.92891
105.25	-0.11819	-0.94085
105.5	-0.09386	-0.96897
105.75	-0.04932	-0.99693
106	0.00786	-1.00592
106.25	0.06206	-0.98303
106.5	0.0967	-0.92629
106.75	0.10223	-0.84423
107	0.08116	-0.75105
107.25	0.04705	-0.66023
107.5	0.01819	-0.58003
107.75	0.0089	-0.51282
108	0.02303	-0.45758
108.25	0.05276	-0.41333
108.5	0.08307	-0.3805
108.75	0.09906	-0.35942
109	0.09234	-0.3469
109.25	0.06304	-0.33398
109.5	0.0172	-0.30747
109.75	-0.03854	-0.25581
110	-0.10112	-0.17674
110.25	-0.1714	-0.08252
110.5	-0.25056	0.00159
110.75	-0.33483	0.04619
111	-0.41246	0.03104
111.25	-0.46545	-0.04353
111.5	-0.47619	-0.15347
111.75	-0.43592	-0.259
112	-0.35055	-0.32109
112.25	-0.24047	-0.31953
112.5	-0.13382	-0.26355
112.75	-0.05593	-0.18928
113	-0.02014	-0.14432
113.25	-0.02392	-0.16593
113.5	-0.05221	-0.26315
113.75	-0.08577	-0.4115
114	-0.11026	-0.5633
114.25	-0.12141	-0.66916
114.5	-0.12418	-0.70057
114.75	-0.12702	-0.66297
115	-0.13497	-0.59293
115.25	-0.14573	-0.54069
115.5	-0.15088	-0.54655
115.75	-0.14154	-0.62209
116	-0.11487	-0.74497
116.25	-0.07757	-0.86956
116.5	-0.04399	-0.94775
116.75	-0.02948	-0.95013
117	-0.04246	-0.87761
117.25	-0.07925	-0.75885
117.5	-0.12441	-0.63571
117.75	-0.15682	-0.54427
118	-0.15828	-0.50079
118.25	-0.12099	-0.49846
118.5	-0.05023	-0.51525
118.75	0.03821	-0.52788
119	0.12441	-0.52413
119.25	0.19103	-0.50769
119.5	0.22761	-0.49388
119.75	0.23111	-0.49942
120	0.20373	-0.53218
120.25	0.15003	-0.58632
120.5	0.07529	-0.64487
120.75	-0.01421	-0.68801
121	-0.11007	-0.70235
121.25	-0.20133	-0.68682
121.5	-0.27599	-0.6524
121.75	-0.32422	-0.61677
122	-0.34182	-0.59677
122.25	-0.33182	-0.60232
122.5	-0.30298	-0.63407
122.75	-0.26586	-0.68493
123	-0.22811	-0.74367
123.25	-0.19171	-0.79856
123.5	-0.15362	-0.83981
123.75	-0.10951	-0.86058
124	-0.05859	-0.85751
124.25	-0.00677	-0.83127
124.5	0.03399	-0.78724
124.75	0.04992	-0.73532
125	0.03166	-0.68801
125.25	-0.02078	-0.65681
125.5	-0.09679	-0.64806
125.75	-0.17845	-0.66026
126	-0.24697	-0.68459
126.25	-0.28949	-0.70876
126.5	-0.30328	-0.72268
126.75	-0.29578	-0.72311
127	-0.28069	-0.71475
127.25	-0.27223	-0.70706
127.5	-0.2799	-0.70813
127.75	-0.30589	-0.71893
128	-0.3456	-0.73095
128.25	-0.39047	-0.72883
128.5	-0.43155	-0.69695
128.75	-0.46231	-0.62682
129	-0.47986	-0.52167
129.25	-0.48469	-0.39599
129.5	-0.47952	-0.27022
129.75	-0.46799	-0.16313
130	-0.45371	-0.08547
130.25	-0.43961	-0.0375
130.5	-0.42782	-0.01103
130.75	-0.41966	0.00565
131	-0.4159	0.02271
131.25	-0.41715	0.04607
131.5	-0.42429	0.07763
131.75	-0.43852	0.11753
132	-0.46096	0.16637
132.25	-0.49157	0.2258
132.5	-0.52803	0.29695
132.75	-0.56509	0.37798
133	-0.59502	0.46243
133.25	-0.60935	0.5397
133.5	-0.60121	0.59761
133.75	-0.56745	0.62598
134	-0.50939	0.61951
134.25	-0.4319	0.5786
134.5	-0.34128	0.5084
134.75	-0.24308	0.41689
135	-0.14108	0.3135
135.25	-0.03793	0.2088
135.5	0.06305	0.1148
135.75	0.15618	0.0447
136	0.23323	0.01103
136.25	0.2855	0.02231
136.5	0.30735	0.07951
136.75	0.29959	0.17452
137	0.27075	0.2921
137.25	0.23524	0.41508
137.5	0.20856	0.53073
137.75	0.20166	0.63517
138	0.21685	0.73323
138.25	0.24705	0.83365
138.5	0.27903	0.9416
138.75	0.29901	1.05265
139	0.29846	1.15174
139.25	0.27749	1.21832
139.5	0.24479	1.23589
139.75	0.2142	1.20141
140	0.19981	1.12974
140.25	0.21131	1.05045
140.5	0.25126	0.99776
140.75	0.31484	0.99775
141	0.39151	1.05849
141.25	0.46779	1.16735
141.5	0.5305	1.29682
141.75	0.56975	1.41588
142	0.58161	1.50191
142.25	0.56988	1.54798
142.5	0.54622	1.56269
142.75	0.5281	1.56338
143	0.53432	1.56644
143.25	0.57911	1.57943
143.5	0.66662	1.59852
143.75	0.78816	1.61207
144	0.92373	1.60795
144.25	1.04765	1.58106
144.5	1.13647	1.53727
144.75	1.17592	1.4922
145	1.16426	1.46536
145.25	1.11084	1.47245
145.5	1.03089	1.51889
145.75	0.93941	1.59735
146	0.84691	1.69003
146.25	0.75885	1.77475
146.5	0.67787	1.83267
146.75	0.60673	1.85489
147	0.54927	1.84549
147.25	0.50817	1.82003
147.5	0.48075	1.79966
147.75	0.45553	1.80284
148	0.41284	1.83734
148.25	0.33055	1.89571
148.5	0.19325	1.95626
148.75	0.000892096	1.98986
149	-0.22785	1.97061
149.25	-0.45985	1.8865
149.5	-0.65842	1.74582
149.75	-0.79627	1.57635
150	-0.86454	1.41693
150.25	-0.87379	1.30428
150.5	-0.84639	1.26014
150.75	-0.80423	1.28383
151	-0.75811	1.3533
151.25	-0.70416	1.43412
151.5	-0.6292	1.49276
151.75	-0.52205	1.50856
152	-0.38459	1.47966
152.25	-0.23614	1.42121
152.5	-0.10825	1.35722
152.75	-0.03175	1.31042
153	-0.0223	1.29452
153.25	-0.07187	1.31168
153.5	-0.15069	1.35509
153.75	-0.21956	1.41422
154	-0.24667	1.47951
154.25	-0.22137	1.54428
154.5	-0.15804	1.60391
154.75	-0.08852	1.65397
155	-0.04655	1.68951
155.25	-0.05183	1.70654
155.5	-0.10122	1.70495
155.75	-0.17091	1.69065
156	-0.22841	1.67484
156.25	-0.24806	1.66975
156.5	-0.2229	1.68273
156.75	-0.16725	1.71165
157	-0.10926	1.74457
157.25	-0.0773	1.76451
157.5	-0.0868	1.75728
157.75	-0.13341	1.71849
158	-0.19531	1.65584
158.25	-0.24301	1.58529
158.5	-0.25179	1.52275
158.75	-0.2112	1.47557
159	-0.12801	1.43872
159.25	-0.02186	1.39782
159.5	0.08351	1.33798
159.75	0.16945	1.25377
160	0.22815	1.15491
160.25	0.26341	1.06407
160.5	0.2868	1.00723
160.75	0.31163	1.00083
161	0.34744	1.04225
161.25	0.39687	1.10838
161.5	0.45566	1.16361
161.75	0.51514	1.17394
162	0.56596	1.12065
162.25	0.60165	1.00768
162.5	0.62106	0.85921
162.75	0.62879	0.7092
163	0.63378	0.58777
163.25	0.64621	0.51065
163.5	0.67369	0.47608
163.75	0.7179	0.46951
164	0.77297	0.47292
164.25	0.82651	0.47382
164.5	0.86317	0.46971
164.75	0.86978	0.46659
165	0.84012	0.47336
165.25	0.77763	0.49575
165.5	0.69466	0.53302
165.75	0.60862	0.57886
166	0.53642	0.62524
166.25	0.48916	0.66651
166.5	0.46913	0.70121
166.75	0.46971	0.73059
167	0.47818	0.75519
167.25	0.47986	0.77181
167.5	0.46231	0.77314
167.75	0.4185	0.75074
168	0.34843	0.69987
168.25	0.25935	0.62362
168.5	0.16467	0.53388
168.75	0.08161	0.44816
169	0.02754	0.38354
169.25	0.01529	0.35015
169.5	0.04847	0.34729
169.75	0.11834	0.36356
170	0.20417	0.38106
170.25	0.27772	0.38167
170.5	0.31126	0.35282
170.75	0.28665	0.29091
171	0.20185	0.20135
171.25	0.07233	0.09606
171.5	-0.07402	-0.01028
171.75	-0.20634	-0.10367
172	-0.30124	-0.17301
172.25	-0.34973	-0.21097
172.5	-0.358	-0.21397
172.75	-0.34207	-0.18175
173	-0.31886	-0.11719
173.25	-0.29808	-0.02618
173.5	-0.27853	0.08232
173.75	-0.25015	0.19642
174	-0.20053	0.30198
174.25	-0.12234	0.38389
174.5	-0.0181	0.42816
174.75	0.09975	0.42476
175	0.21317	0.37046
175.25	0.30479	0.27105
175.5	0.36313	0.14164
175.75	0.38462	0.00426
176	0.37237	-0.11704
176.25	0.33322	-0.20259
176.5	0.2751	-0.24282
176.75	0.2062	-0.24107
177	0.13554	-0.21204
177.25	0.07367	-0.17622
177.5	0.03171	-0.15221
177.75	0.01815	-0.15008
178	0.03469	-0.16852
178.25	0.07335	-0.19689
178.5	0.11719	-0.22112
178.75	0.14544	-0.23079
179	0.14139	-0.22391
179.25	0.09973	-0.20734
179.5	0.02985	-0.19279
179.75	-0.04698	-0.19068
180	-0.10568	-0.20485
180.25	-0.12732	-0.23089
180.5	-0.10657	-0.25887
180.75	-0.05326	-0.27879
181	0.01261	-0.28607
181.25	0.07009	-0.28394
181.5	0.10648	-0.28172
181.75	0.12243	-0.28975
182	0.13075	-0.31356
182.25	0.15007	-0.35042
182.5	0.19621	-0.38989
182.75	0.27551	-0.41827
183	0.38261	-0.42477
183.25	0.5033	-0.40653
183.5	0.62034	-0.37016
183.75	0.71938	-0.32925
184	0.79235	-0.29917
184.25	0.83735	-0.2916
184.5	0.85606	-0.31109
184.75	0.85069	-0.35491
185	0.82234	-0.4158
185.25	0.77164	-0.486
185.5	0.70092	-0.56044
185.75	0.61625	-0.63797
186	0.52787	-0.72
186.25	0.44834	-0.80782
186.5	0.38896	-0.89968
186.75	0.35614	-0.98932
187	0.34926	-1.06651
187.25	0.36084	-1.11959
187.5	0.37907	-1.1391
187.75	0.39147	-1.12131
188	0.38841	-1.07028
188.25	0.36547	-0.99772
188.5	0.32415	-0.92027
188.75	0.27114	-0.855
189	0.21642	-0.81435
189.25	0.17089	-0.80232
189.5	0.14363	-0.81333
189.75	0.13932	-0.83463
190	0.15643	-0.85144
190.25	0.18675	-0.85307
190.5	0.21712	-0.83744
190.75	0.23305	-0.81197
191	0.22372	-0.79008
191.25	0.18642	-0.78454
191.5	0.12875	-0.80071
191.75	0.06704	-0.83256
192	0.02116	-0.86391
192.25	0.0072	-0.87467
192.5	0.03083	-0.84963
192.75	0.08402	-0.78611
193	0.14673	-0.69686
193.25	0.19332	-0.6066
193.5	0.20125	-0.54346
193.75	0.15892	-0.52876
194	0.06954	-0.56928
194.25	-0.05037	-0.6553
194.5	-0.17719	-0.76514
194.75	-0.28842	-0.8739
195	-0.36978	-0.96303
195.25	-0.41841	-1.02658
195.5	-0.4414	-1.072
195.75	-0.45069	-1.11562
196	-0.45698	-1.17515
196.25	-0.46531	-1.26223
196.5	-0.47416	-1.37814
196.75	-0.47789	-1.51374
197	-0.47112	-1.65341
197.25	-0.45247	-1.78089
197.5	-0.42574	-1.88501
197.75	-0.39801	-1.96304
198	-0.37563	-2.02097
198.25	-0.36037	-2.07061
198.5	-0.34786	-2.12474
198.75	-0.32956	-2.19186
199	-0.29744	-2.27223
199.25	-0.2493	-2.35663
199.5	-0.19198	-2.42848
199.75	-0.14049	-2.46881
200	-0.11296	-2.46249
200.25	-0.12326	-2.40361
200.5	-0.1745	-2.2977
200.75	-0.2563	-2.15989
201	-0.34743	-2.00952
201.25	-0.42285	-1.86325
201.5	-0.46229	-1.72978
201.75	-0.45688	-1.60832
202	-0.41112	-1.49167
202.25	-0.33969	-1.37206
202.5	-0.26083	-1.24701
202.75	-0.18964	-1.12203
203	-0.13413	-1.00866
203.25	-0.09547	-0.91895
203.5	-0.07146	-0.85914
203.75	-0.06054	-0.82623
204	-0.0638	-0.80927
204.25	-0.08355	-0.79519
204.5	-0.11933	-0.77583
204.75	-0.16417	-0.75268
205	-0.20387	-0.73617
205.25	-0.22086	-0.73983
205.5	-0.20143	-0.77204
205.75	-0.14307	-0.83
206	-0.05791	-0.89934
206.25	0.03016	-0.96027
206.5	0.09406	-0.9974
206.75	0.11427	-1.00835
207	0.08661	-1.0065
207.25	0.02332	-1.01592
207.5	-0.05362	-1.06047
207.75	-0.12365	-1.15193
208	-0.17802	-1.28299
208.25	-0.22402	-1.42822
208.5	-0.28072	-1.55292
208.75	-0.368	-1.62565
209	-0.4943	-1.62902
209.25	-0.64909	-1.56424
209.5	-0.80446	-1.44842
209.75	-0.92536	-1.30672
210	-0.98426	-1.16372
210.25	-0.97336	-1.03785
210.5	-0.909	-0.94036
210.75	-0.82584	-0.87756
211	-0.76388	-0.85349
211.25	-0.75371	-0.87026
211.5	-0.80659	-0.92586
211.75	-0.91281	-1.01104
212	-1.04818	-1.10835
212.25	-1.18471	-1.19534
212.5	-1.30024	-1.25165
212.75	-1.3832	-1.26695
213	-1.43152	-1.24559
213.25	-1.44794	-1.20514
213.5	-1.43544	-1.16871
213.75	-1.39554	-1.15438
214	-1.33018	-1.16682
214.25	-1.24516	-1.19515
214.5	-1.15226	-1.21827
214.75	-1.06776	-1.21503
215	-1.00735	-1.17406
215.25	-0.97995	-1.09844
215.5	-0.98357	-1.00297
215.75	-1.00574	-0.90574
216	-1.02858	-0.81858
216.25	-1.03614	-0.7416
216.5	-1.02051	-0.66463
216.75	-0.98386	-0.57476
217	-0.93572	-0.46586
217.25	-0.88734	-0.34481
217.5	-0.84631	-0.23094
217.75	-0.81405	-0.14865
218	-0.78712	-0.11689
218.25	-0.76084	-0.14047
218.5	-0.7328	-0.20771
218.75	-0.70393	-0.29536
219	-0.67682	-0.37845
219.25	-0.65275	-0.44041
219.5	-0.62987	-0.47859
219.75	-0.6042	-0.5033
220	-0.57328	-0.531
220.25	-0.54017	-0.57534
220.5	-0.51487	-0.64017
220.75	-0.51138	-0.71741
221	-0.54094	-0.79016
221.25	-0.60484	-0.83904
221.5	-0.69063	-0.84891
221.75	-0.77465	-0.81316
222	-0.83067	-0.7347
222.25	-0.84093	-0.62394
222.5	-0.8046	-0.49524
222.75	-0.7391	-0.36341
223	-0.67347	-0.24089
223.25	-0.63641	-0.136
223.5	-0.64451	-0.05222
223.75	-0.69621	0.01182
224	-0.77394	0.06111
224.25	-0.85316	0.10216
224.5	-0.91346	0.14019
224.75	-0.94627	0.17678
225	-0.95571	0.20918
225.25	-0.95278	0.23186
225.5	-0.94673	0.24008
225.75	-0.93854	0.23373
226	-0.92021	0.21946
226.25	-0.88002	0.20959
226.5	-0.81053	0.21772
226.75	-0.71477	0.25294
227	-0.60676	0.31528
227.25	-0.506	0.39487
227.5	-0.42886	0.47558
227.75	-0.38144	0.54171
228	-0.35781	0.58447
228.25	-0.3445	0.60538
228.5	-0.3286	0.61472
228.75	-0.30495	0.6259
229	-0.27837	0.64869
229.25	-0.25958	0.6846
229.5	-0.25727	0.72696
229.75	-0.2707	0.76545
230	-0.28731	0.79273
230.25	-0.28695	0.80958
230.5	-0.25096	0.82584
230.75	-0.17146	0.85633
231	-0.05609	0.91378
231.25	0.07435	1.00222
231.5	0.19423	1.11397
231.75	0.28344	1.23194
232	0.33467	1.33597
232.25	0.35453	1.4104
232.5	0.35837	1.44937
232.75	0.36194	1.45751
233	0.37434	1.44612
233.25	0.39546	1.42679
233.5	0.41873	1.40546
233.75	0.43683	1.37975
234	0.44688	1.34042
234.25	0.45215	1.27626
234.5	0.45962	1.18007
234.75	0.47511	1.05326
235	0.49902	0.90718
235.25	0.52523	0.76091
235.5	0.54379	0.6362
235.75	0.54574	0.5516
236	0.5274	0.51753
236.25	0.49195	0.53397
236.5	0.44765	0.59117
236.75	0.40418	0.67335
237	0.36933	0.76383
237.25	0.34784	0.85016
237.5	0.34252	0.92739
237.75	0.35631	0.99826
238	0.3931	1.07032
238.25	0.45637	1.15092
238.5	0.54598	1.2423
238.75	0.65537	1.33875
239	0.77131	1.42753
239.25	0.8773	1.49326
239.5	0.95952	1.52411
239.75	1.01228	1.51702
240	1.03998	1.47956
240.25	1.054	1.4272
240.5	1.06583	1.37722
240.75	1.08002	1.34173
241	1.09089	1.3231
241.25	1.08531	1.31394
241.5	1.05057	1.30146
241.75	0.98345	1.27438
242	0.89536	1.22906
242.25	0.81031	1.17208
242.5	0.7559	1.11827
242.75	0.75113	1.08528
243	0.79717	1.0872
243.25	0.87557	1.13002
243.5	0.95546	1.21033
243.75	1.00645	1.31719
244	1.01122	1.43552
244.25	0.972	1.54919
244.5	0.90795	1.64299
244.75	0.84507	1.7035
245	0.80371	1.72007
245.25	0.79007	1.68672
245.5	0.79527	1.60474
245.75	0.80222	1.48459
246	0.79603	1.34524
246.25	0.77231	1.20988
246.5	0.73915	1.09871
246.75	0.712	1.02159
247	0.70436	0.97372
247.25	0.71968	0.93709
247.5	0.74872	0.88774
247.75	0.77387	0.80609
248	0.77805	0.686
248.25	0.75368	0.53846
248.5	0.7069	0.38812
248.75	0.65523	0.26402
249	0.61976	0.18878
249.25	0.61585	0.17091
249.5	0.64682	0.20345
249.75	0.703	0.26908
250	0.76617	0.34885
250.25	0.8164	0.43013
250.5	0.83814	0.51019
250.75	0.82304	0.59434
251	0.76949	0.69009
251.25	0.68053	0.80087
251.5	0.56228	0.92261
251.75	0.42408	1.04446
252	0.27965	1.153
252.25	0.14735	1.23733
252.5	0.04772	1.29228
252.75	-0.00194	1.31873
253	0.00568	1.32131
253.25	0.06339	1.30554
253.5	0.14971	1.27617
253.75	0.23501	1.23753
254	0.29151	1.19486
254.25	0.30322	1.15506
254.5	0.27142	1.12536
254.75	0.21332	1.10995
255	0.15439	1.10639
255.25	0.11758	1.10408
255.5	0.11428	1.08661
255.75	0.14047	1.03775
256	0.17933	0.94877
256.25	0.20864	0.82347
256.5	0.20959	0.67839
256.75	0.17323	0.53717
257	0.10267	0.42155
257.25	0.01108	0.34268
257.5	-0.08301	0.29695
257.75	-0.16059	0.26815
258	-0.206	0.23522
258.25	-0.20911	0.18182
258.5	-0.16636	0.10361
258.75	-0.08119	0.00978
259	0.0362	-0.08138
259.25	0.17007	-0.15071
259.5	0.30222	-0.18618
259.75	0.41643	-0.18712
260	0.50325	-0.16293
260.25	0.563	-0.1275
260.5	0.60537	-0.09219
260.75	0.64502	-0.06085
261	0.69471	-0.02904
261.25	0.75876	0.0125
261.5	0.82977	0.07217
261.75	0.8904	0.15257
262	0.91979	0.2486
262.25	0.90185	0.34941
262.5	0.83223	0.44316
262.75	0.72081	0.52203
263	0.58894	0.58521
263.25	0.46268	0.63837
263.5	0.36476	0.6897
263.75	0.30836	0.7444
264	0.29442	0.8
264.25	0.31299	0.84478
264.5	0.34713	0.86027
264.75	0.37805	0.82733
265	0.38991	0.73349
265.25	0.37353	0.57898
265.5	0.3288	0.37867
265.75	0.26555	0.15896
266	0.20218	-0.04977
266.25	0.16175	-0.2225
266.5	0.16563	-0.34728
266.75	0.22588	-0.42811
267	0.3392	-0.48177
267.25	0.48503	-0.52949
267.5	0.62978	-0.58695
267.75	0.73662	-0.65674
268	0.77773	-0.72682
268.25	0.74433	-0.77568
268.5	0.65004	-0.78241
268.75	0.52588	-0.73709
269	0.40833	-0.6467
269.25	0.32545	-0.53375
269.5	0.28683	-0.42766
269.75	0.28158	-0.35273
270	0.28499	-0.31788
270.25	0.27069	-0.31303
270.5	0.22256	-0.31392
270.75	0.1412	-0.29331
271	0.04228	-0.23357
271.25	-0.05173	-0.13508
271.5	-0.12196	-0.01648
271.75	-0.16065	0.09312
272	-0.17221	0.16647
272.25	-0.16802	0.18945
272.5	-0.15839	0.1663
272.75	-0.14621	0.11669
273	-0.12594	0.06652
273.25	-0.08839	0.03664
273.5	-0.02857	0.03484
273.75	0.04781	0.05414
274	0.12329	0.07766
274.25	0.17394	0.08715
274.5	0.17917	0.071
274.75	0.13133	0.02827
275	0.04056	-0.03242
275.25	-0.06766	-0.09775
275.5	-0.16137	-0.15525
275.75	-0.21391	-0.19697
276	-0.2135	-0.21971
276.25	-0.167	-0.22298
276.5	-0.09647	-0.2065
276.75	-0.03048	-0.16951
277	0.0062	-0.11241
277.25	0.000648924	-0.03971
277.5	-0.04514	0.03791
277.75	-0.1163	0.10458
278	-0.19077	0.14367
278.25	-0.24616	0.14434
278.5	-0.26538	0.10709
278.75	-0.23991	0.04535
279	-0.17048	-0.01836
279.25	-0.06581	-0.06081
279.5	0.05985	-0.06782
279.75	0.18979	-0.04128
280	0.30808	-8.53537e-05
280.25	0.40253	0.02582
280.5	0.46702	0.00631
280.75	0.50235	-0.07731
281	0.51533	-0.22451
281.25	0.51612	-0.41486
281.5	0.51454	-0.61476
281.75	0.51661	-0.78898
282	0.5225	-0.91251
282.25	0.52667	-0.97811
282.5	0.5202	-0.99679
282.75	0.49417	-0.99124
283	0.44308	-0.98544
283.25	0.36707	-0.99462
283.5	0.2722	-1.0201
283.75	0.16917	-1.05057
284	0.07075	-1.06911
284.25	-0.01099	-1.06231
284.5	-0.06713	-1.02711
284.75	-0.09358	-0.97224
285	-0.09169	-0.91355
285.25	-0.06788	-0.86573
285.5	-0.03211	-0.83452
285.75	0.00432	-0.81355
286	0.03154	-0.7876
286.25	0.04353	-0.74117
286.5	0.03962	-0.66804
286.75	0.02428	-0.57736
287	0.00536	-0.49263
287.25	-0.009	-0.44353
287.5	-0.01355	-0.45383
287.75	-0.00803	-0.53071
288	0.00243	-0.66038
288.25	0.00907	-0.81201
288.5	0.00249	-0.94863
288.75	-0.02397	-1.04016
289	-0.07191	-1.07315
289.25	-0.13701	-1.05351
289.5	-0.2102	-1.00155
289.75	-0.27989	-0.9425
290	-0.33478	-0.89678
290.25	-0.3662	-0.8745
290.5	-0.36942	-0.87549
290.75	-0.34381	-0.89364
291	-0.29193	-0.92224
291.25	-0.21818	-0.95712
291.5	-0.12724	-0.99626
291.75	-0.02318	-1.03686
292	0.09079	-1.07267
292.25	0.21161	-1.09398
292.5	0.33515	-1.09103
292.75	0.45502	-1.05916
293	0.56213	-1.00255
293.25	0.6456	-0.934
293.5	0.695	-0.86999
293.75	0.70331	-0.82329
294	0.66955	-0.79666
294.25	0.59987	-0.78131
294.5	0.50624	-0.76119
294.75	0.40315	-0.72104
295	0.30322	-0.65423
295.25	0.21362	-0.56617
295.5	0.13466	-0.47137
295.75	0.06129	-0.38571
296	-0.01327	-0.31798
296.25	-0.09323	-0.26548
296.5	-0.17738	-0.21603
296.75	-0.25898	-0.15567
297	-0.32837	-0.07783
297.25	-0.37723	0.01111
297.5	-0.40251	0.09307
297.75	-0.40812	0.14617
298	-0.4038	0.15523
298.25	-0.40161	0.11957
298.5	-0.41165	0.05389
298.75	-0.4389	-0.01841
299	-0.48243	-0.07607
299.25	-0.53712	-0.10957
299.5	-0.59694	-0.12451
299.75	-0.65814	-0.13728
300	-0.72106	-0.16538
300.25	-0.78976	-0.21767
300.5	-0.8699	-0.28952
300.75	-0.96563	-0.36548
301	-1.07699	-0.42764
301.25	-1.19855	-0.46518
301.5	-1.31989	-0.4797
301.75	-1.42759	-0.48374
302	-1.50833	-0.49307
302.25	-1.55204	-0.51724
302.5	-1.55452	-0.55344
302.75	-1.51862	-0.58695
303	-1.45364	-0.59818
303.25	-1.37307	-0.57234
303.5	-1.29106	-0.5069
303.75	-1.21875	-0.41292
304	-1.16166	-0.30991
304.25	-1.1191	-0.21703
304.5	-1.08569	-0.14542
304.75	-1.05464	-0.0953
305	-1.021	-0.059
305.25	-0.98385	-0.0274
305.5	-0.94614	0.00404
305.75	-0.91266	0.03344
306	-0.88708	0.05545
306.25	-0.86979	0.06708
306.5	-0.85773	0.0723
306.75	-0.84615	0.08203
307	-0.83152	0.10895
307.25	-0.81374	0.15936
307.5	-0.79639	0.22675
307.75	-0.78478	0.29115
308	-0.78287	0.32551
308.25	-0.79083	0.30684
308.5	-0.80479	0.22719
308.75	-0.81913	0.09915
309	-0.83011	-0.04703
309.25	-0.83885	-0.17377
309.5	-0.85165	-0.24946
309.75	-0.87722	-0.25934
310	-0.92194	-0.20929
310.25	-0.98565	-0.12167
310.5	-1.06017	-0.02554
310.75	-1.13176	0.05411
311	-1.18639	0.10364
311.25	-1.21526	0.12221
311.5	-1.21784	0.11795
311.75	-1.20086	0.10169
312	-1.17394	0.08145
312.25	-1.14431	0.06011
312.5	-1.11353	0.03636
312.75	-1.07813	0.00746
313	-1.03365	-0.02803
313.25	-0.97959	-0.06933
313.5	-0.92218	-0.1142
313.75	-0.8728	-0.16072
314	-0.8425	-0.20852
314.25	-0.83526	-0.25895
314.5	-0.84387	-0.31393
314.75	-0.85101	-0.37451
315	-0.83578	-0.43991
315.25	-0.7828	-0.50743
315.5	-0.68958	-0.57307
315.75	-0.56834	-0.63224
316	-0.4412	-0.68018
316.25	-0.33088	-0.71199
316.5	-0.25133	-0.72298
316.75	-0.20279	-0.7096
317	-0.1735	-0.67105
317.25	-0.14705	-0.61084
317.5	-0.11145	-0.53726
317.75	-0.06531	-0.46186
318	-0.01823	-0.39623
318.25	0.01463	-0.34819
318.5	0.02051	-0.31924
318.75	-0.0044	-0.30461
319	-0.05343	-0.29615
319.25	-0.11311	-0.28674
319.5	-0.16995	-0.27401
319.75	-0.21633	-0.26132
320	-0.25247	-0.25531
320.25	-0.28338	-0.26128
320.5	-0.3131	-0.27874
320.75	-0.33936	-0.29968
321	-0.35231	-0.31093
321.25	-0.33804	-0.29958
321.5	-0.28551	-0.25907
321.75	-0.19317	-0.19286
322	-0.07187	-0.11368
322.25	0.05762	-0.03855
322.5	0.17168	0.0181
322.75	0.25214	0.05018
323	0.29228	0.06161
323.25	0.29797	0.0636
323.5	0.28384	0.06877
323.75	0.26651	0.08519
324	0.25806	0.11321
324.25	0.2624	0.14628
324.5	0.27561	0.17511
324.75	0.28947	0.19278
325	0.29615	0.19819
325.25	0.29202	0.19627
325.5	0.27913	0.19515
325.75	0.26413	0.20186
326	0.25544	0.2189
326.25	0.2597	0.24312
326.5	0.27882	0.26708
326.75	0.30831	0.28204
327	0.33752	0.28083
327.25	0.35205	0.25964
327.5	0.33776	0.21842
327.75	0.28567	0.1605
328	0.19599	0.09207
328.25	0.0795	0.02195
328.5	-0.04481	-0.039
328.75	-0.15563	-0.07935
329	-0.23696	-0.08984
329.25	-0.28424	-0.06685
329.5	-0.30594	-0.01492
329.75	-0.31952	0.05322
330	-0.34281	0.1201
330.25	-0.3845	0.16946
330.5	-0.43835	0.19242
330.75	-0.4842	0.19088
331	-0.4958	0.17621
331.25	-0.4525	0.16353
331.5	-0.34926	0.16401
331.75	-0.2004	0.17907
332	-0.03511	0.19967
332.25	0.11331	0.21137
332.5	0.21946	0.20305
332.75	0.27366	0.17497
333	0.28231	0.14169
333.25	0.2613	0.12798
333.5	0.22669	0.15876
333.75	0.18769	0.24778
334	0.14582	0.39022
334.25	0.09994	0.56306
334.5	0.0537	0.73342
334.75	0.02023	0.87127
335	0.02018	0.9607
335.25	0.07334	1.00468
335.5	0.18778	1.02128
335.75	0.35245	1.03338
336	0.53814	1.05704
336.25	0.70739	1.09405
336.5	0.8295	1.13212
336.75	0.89341	1.15207
337	0.91217	1.13807
337.25	0.91628	1.08566
337.5	0.93875	1.00366
337.75	0.99895	0.90947
338	1.09284	0.82084
338.25	1.19458	0.74901
338.5	1.26848	0.69696
338.75	1.2858	0.66359
339	1.23803	0.651
339.25	1.14066	0.66986
339.5	1.02575	0.73858
339.75	0.92722	0.87539
340	0.86608	1.08626
340.25	0.84245	1.35494
340.5	0.8376	1.64102
340.75	0.82446	1.8887
341	0.78085	2.04416
341.25	0.69912	2.07472
341.5	0.58807	1.98164
341.75	0.46719	1.80053
342	0.35693	1.58859
342.25	0.27016	1.40367
342.5	0.20887	1.28365
342.75	0.16683	1.23485
343	0.13591	1.23387
343.25	0.11197	1.24158
343.5	0.0972	1.22259
343.75	0.09795	1.16154
344	0.11988	1.06918
344.25	0.16357	0.97623
344.5	0.22314	0.91856
344.75	0.28874	0.9208
345	0.35124	0.98577
345.25	0.4063	1.09397
345.5	0.45554	1.2126
345.75	0.50421	1.30906
346	0.55669	1.36266
346.25	0.61253	1.36957
346.5	0.66538	1.3398
346.75	0.70531	1.28891
347	0.72355	1.2294
347.25	0.71701	1.16617
347.5	0.69027	1.09762
347.75	0.65416	1.02101
348	0.62149	0.93786
348.25	0.60231	0.85595
348.5	0.60073	0.78616
348.75	0.61463	0.736
349	0.63803	0.70346
349.25	0.66464	0.67544
349.5	0.69057	0.63227
349.75	0.7151	0.55705
350	0.73939	0.44532
350.25	0.76415	0.31018
350.5	0.78772	0.17957
350.75	0.8057	0.08638
351	0.81237	0.05521
351.25	0.80313	0.0918
351.5	0.77684	0.17983
351.75	0.73696	0.28681
352	0.6909	0.37635
352.25	0.64782	0.42145
352.5	0.61573	0.41296
352.75	0.59893	0.35969
353	0.59659	0.28078
353.25	0.60302	0.19443
353.5	0.60957	0.10872
353.75	0.60752	0.01896
354	0.59109	-0.0873
354.25	0.55948	-0.22033
354.5	0.51728	-0.37873
354.75	0.47286	-0.54527
355	0.43538	-0.69071
355.25	0.41149	-0.78407
355.5	0.40308	-0.80485
355.75	0.40714	-0.75175
356	0.41775	-0.64385
356.25	0.42931	-0.51376
356.5	0.43943	-0.3959
356.75	0.44979	-0.31492
357	0.4645	-0.27902
357.25	0.48645	-0.28056
357.5	0.51358	-0.30273
357.75	0.53705	-0.32872
358	0.5427	-0.34905
358.25	0.51557	-0.36391
358.5	0.4458	-0.38032
358.75	0.33322	-0.40614
359	0.18873	-0.44442
359.25	0.03165	-0.49085
359.5	-0.11584	-0.53524
359.75	-0.23478	-0.56592
360	-0.3137	-0.57453
360.25	-0.34976	-0.55882
360.5	-0.34706	-0.52249
360.75	-0.31363	-0.47268
361	-0.25903	-0.41703
361.25	-0.1935	-0.36194
361.5	-0.12843	-0.31283
361.75	-0.07681	-0.27553
362	-0.05218	-0.25735
362.25	-0.06563	-0.26616
362.5	-0.12171	-0.30749
362.75	-0.21528	-0.38064
363	-0.33127	-0.47628
363.25	-0.44804	-0.57721
363.5	-0.54354	-0.66301
363.75	-0.60175	-0.717
364	-0.61674	-0.73262
364.25	-0.59274	-0.7164
364.5	-0.54042	-0.68576
364.75	-0.47144	-0.66226
365	-0.39391	-0.66313
365.25	-0.31078	-0.69447
365.5	-0.22156	-0.74922
365.75	-0.126	-0.81054
366	-0.02736	-0.8593
366.25	0.06648	-0.88214
366.5	0.14491	-0.87682
366.75	0.19824	-0.85264
367	0.22131	-0.8261
367.25	0.21537	-0.81374
367.5	0.18749	-0.82553
367.75	0.14808	-0.86126
368	0.10812	-0.91138
368.25	0.07704	-0.96138
368.5	0.0619	-0.99759
368.75	0.06722	-1.01208
369	0.09465	-1.00479
369.25	0.14194	-0.98236
369.5	0.20186	-0.95478
369.75	0.26205	-0.93125
370	0.3072	-0.91697
370.25	0.32338	-0.91181
370.5	0.30353	-0.91097
370.75	0.2514	-0.90703
371	0.18191	-0.89257
371.25	0.11698	-0.86238
371.5	0.07809	-0.81481
371.75	0.07845	-0.75215
372	0.11837	-0.67997
372.25	0.18584	-0.60595
372.5	0.26211	-0.53833
372.75	0.32981	-0.48461
373	0.37974	-0.45046
373.25	0.41347	-0.4392
373.5	0.44064	-0.45161
373.75	0.47268	-0.48581
374	0.51612	-0.5372
374.25	0.56871	-0.59832
374.5	0.6199	-0.65909
374.75	0.65521	-0.70774
375	0.66188	-0.73295
375.25	0.63332	-0.72692
375.5	0.57032	-0.68851
375.75	0.47934	-0.62525
376	0.36929	-0.55275
376.25	0.24885	-0.49106
376.5	0.12548	-0.45872
376.75	0.00607	-0.46628
377	-0.1021	-0.51194
377.25	-0.19151	-0.58124
377.5	-0.25598	-0.65145
377.75	-0.29324	-0.69923
378	-0.30657	-0.70877
378.25	-0.30434	-0.67712
378.5	-0.29702	-0.61459
378.75	-0.29299	-0.54003
379	-0.29511	-0.4731
379.25	-0.30003	-0.42683
379.5	-0.30059	-0.40359
379.75	-0.29022	-0.39616
380	-0.26682	-0.39289
380.25	-0.23411	-0.38452
380.5	-0.1996	-0.36932
380.75	-0.17043	-0.3541
381	-0.14946	-0.35092
381.25	-0.13397	-0.37096
381.5	-0.11802	-0.41869
381.75	-0.0972	-0.48888
382	-0.07309	-0.56785
382.25	-0.05482	-0.6383
382.5	-0.05611	-0.68551
382.75	-0.08905	-0.70237
383	-0.15737	-0.69123
383.25	-0.25259	-0.66235
383.5	-0.35528	-0.62987
383.75	-0.44113	-0.60708
384	-0.48925	-0.60293
384.25	-0.4891	-0.62054
384.5	-0.44313	-0.65769
384.75	-0.36428	-0.70873
385	-0.27009	-0.76664
385.25	-0.17631	-0.82483
385.5	-0.0932	-0.87821
385.75	-0.0255	-0.92354
386	0.02456	-0.95913
386.25	0.0538	-0.984
386.5	0.05664	-0.99663
386.75	0.02688	-0.99366
387	-0.03817	-0.96925
387.25	-0.13359	-0.91568
387.5	-0.24535	-0.82562
387.75	-0.35286	-0.69554
388	-0.43503	-0.52915
388.25	-0.47738	-0.33921
388.5	-0.47705	-0.14638
388.75	-0.44367	0.02513
389	-0.39551	0.15408
389.25	-0.35278	0.22842
389.5	-0.3308	0.24898
389.75	-0.33577	0.2288
390	-0.36451	0.18824
390.25	-0.40762	0.14763
390.5	-0.45424	0.12031
390.75	-0.49604	0.10867
391	-0.52887	0.1046
391.25	-0.55203	0.09399
391.5	-0.56598	0.0632
391.75	-0.57045	0.005
392	-0.56403	-0.07828
392.25	-0.54553	-0.17515
392.5	-0.51642	-0.26852
392.75	-0.48269	-0.34062
393	-0.45473	-0.3778
393.25	-0.44505	-0.37354
393.5	-0.46412	-0.32948
393.75	-0.51632	-0.25434
394	-0.59755	-0.16157
394.25	-0.6957	-0.06625
394.5	-0.79419	0.01793
394.75	-0.87717	0.08122
395	-0.93446	0.11919
395.25	-0.96455	0.13278
395.5	-0.97413	0.12673
395.75	-0.97476	0.10719
396	-0.97777	0.07919
396.25	-0.98945	0.04528
396.5	-1.00843	0.00589
396.75	-1.02604	-0.03872
397	-1.02949	-0.08598
397.25	-1.00644	-0.12958
397.5	-0.94925	-0.16027
397.75	-0.85762	-0.16886
398	-0.73892	-0.15047
398.25	-0.60653	-0.10764
398.5	-0.47714	-0.05067
398.75	-0.36777	0.00556
399	-0.29302	0.04713
399.25	-0.26268	0.06661
399.5	-0.27966	0.06574
399.75	-0.33842	0.05405
400	-0.42464	0.04364
400.25	-0.51695	0.04293
400.5	-0.59128	0.05229
400.75	-0.62723	0.06405
401	-0.6146	0.06695
401.25	-0.55762	0.05295
401.5	-0.4745	0.02297
401.75	-0.39171	-0.01155
402	-0.33448	-0.03209
402.25	-0.31703	-0.02032
402.5	-0.33669	0.03441
402.75	-0.37466	0.13079
403	-0.40356	0.25632
403.25	-0.39892	0.39268
403.5	-0.34964	0.523
403.75	-0.26293	0.63745
404	-0.16137	0.73494
404.25	-0.07335	0.82037
404.5	-0.02115	0.89963
404.75	-0.01192	0.97484
405	-0.03538	1.04245
405.25	-0.06903	1.0947
405.5	-0.08799	1.12324
405.75	-0.07486	1.12274
406	-0.02518	1.09265
406.25	0.05334	1.03671
406.5	0.14654	0.96099
406.75	0.24078	0.87224
407	0.32741	0.77761
407.25	0.40284	0.68555
407.5	0.46497	0.60669
407.75	0.50909	0.55312
408	0.52673	0.53529
408.25	0.50875	0.55777
408.5	0.45169	0.61588
408.75	0.3637	0.69567
409	0.26608	0.77801
409.25	0.18854	0.84553
409.5	0.15933	0.88935
409.75	0.19421	0.91197
410	0.28948	0.92482
410.25	0.4225	0.94115
410.5	0.55989	0.96787
410.75	0.6699	1.00066
411	0.73374	1.02526
411.25	0.75083	1.02459
411.5	0.73614	0.98856
411.75	0.71137	0.92119
412	0.69424	0.84111
412.25	0.69107	0.77441
412.5	0.69561	0.74267
412.75	0.69401	0.7519
413	0.67307	0.7876
413.25	0.62747	0.81895
413.5	0.56262	0.81052
413.75	0.49222	0.7365
414	0.43204	0.59129
414.25	0.39314	0.39178
414.5	0.37751	0.17082
414.75	0.37785	-0.03511
415	0.38104	-0.19838
415.25	0.37333	-0.30774
415.5	0.3453	-0.36848
415.75	0.2945	-0.39631
416	0.2257	-0.4087
416.25	0.1489	-0.41785
416.5	0.07636	-0.42805
416.75	0.01945	-0.43737
417	-0.01402	-0.4417
417.25	-0.02149	-0.43828
417.5	-0.00607	-0.42683
417.75	0.02436	-0.40837
418	0.05959	-0.38307
418.25	0.09025	-0.34903
418.5	0.11082	-0.30304
418.75	0.1212	-0.24275
419	0.12599	-0.16884
419.25	0.13173	-0.08557
419.5	0.1433	0.00081571
419.75	0.16109	0.08483
420	0.18061	0.16409
420.25	0.19467	0.23969
420.5	0.19695	0.3144
420.75	0.18519	0.38989
421	0.16195	0.46488
421.25	0.13275	0.53547
421.5	0.10244	0.59766
421.75	0.07229	0.65035
422	0.03955	0.6967
422.25	0.000317715	0.74234
422.5	-0.04589	0.79111
422.75	-0.09244	0.84056
423	-0.12538	0.88028
423.25	-0.12776	0.89496
423.5	-0.08678	0.87161
423.75	-0.000572889	0.8076
424	0.119	0.71547
424.25	0.2493	0.62101
424.5	0.36466	0.55455
424.75	0.44545	0.53875
425	0.48419	0.57827
425.25	0.48595	0.65652
425.5	0.46304	0.74147
425.75	0.42705	0.79837
426	0.38258	0.80383
426.25	0.32593	0.75494
426.5	0.24935	0.66928
426.75	0.14835	0.576
427	0.02771	0.50242
427.25	-0.09746	0.46254
427.5	-0.20665	0.45277
427.75	-0.28269	0.4566
428	-0.31972	0.45529
428.25	-0.32632	0.43883
428.5	-0.32182	0.41149
428.75	-0.32747	0.38915
429	-0.3567	0.38989
429.25	-0.40922	0.42295
429.5	-0.47158	0.48177
429.75	-0.52391	0.54511
430	-0.54904	0.58575
430.25	-0.53978	0.58274
430.5	-0.50088	0.53117
430.75	-0.4454	0.44484
431	-0.38777	0.35038
431.25	-0.3374	0.27584
431.5	-0.29595	0.2391
431.75	-0.25894	0.24148
432	-0.22027	0.26915
432.25	-0.17661	0.30141
432.5	-0.12924	0.32134
432.75	-0.08267	0.3238
433	-0.04148	0.31711
433.25	-0.00761	0.318
433.5	0.02008	0.34291
433.75	0.04366	0.3998
434	0.06324	0.48464
434.25	0.07535	0.58384
434.5	0.07423	0.68109
434.75	0.05563	0.76496
435	0.0209	0.83351
435.25	-0.02108	0.89376
435.5	-0.05598	0.95651
435.75	-0.06947	1.02919
436	-0.05366	1.11041
436.25	-0.01118	1.18879
436.5	0.04533	1.24688
436.75	0.09824	1.26817
437	0.13219	1.24432
437.25	0.14008	1.17933
437.5	0.12489	1.08888
437.75	0.09678	0.99515
438	0.06721	0.9192
438.25	0.04319	0.87411
438.5	0.02466	0.86122
438.75	0.00587	0.87101
439	-0.02014	0.8878
439.25	-0.057	0.8964
439.5	-0.10263	0.88776
439.75	-0.15034	0.86172
440	-0.19228	0.82569
440.25	-0.22299	0.79017
440.5	-0.2409	0.76304
440.75	-0.24709	0.74521
441	-0.24221	0.72952
441.25	-0.22406	0.7035
441.5	-0.18765	0.65481
441.75	-0.12828	0.57718
442	-0.04602	0.47405
442.25	0.05103	0.35826
442.5	0.14708	0.24766
442.75	0.22325	0.15842
443	0.2645	0.09885
443.25	0.26591	0.06652
443.5	0.23491	0.04999
443.75	0.18834	0.03436
444	0.14523	0.00819
444.25	0.11895	-0.03162
444.5	0.11197	-0.07927
444.75	0.11598	-0.12409
445	0.11679	-0.15723
445.25	0.10165	-0.17736
445.5	0.06531	-0.19247
445.75	0.01187	-0.21612
446	-0.0482	-0.25993
446.25	-0.10408	-0.32569
446.5	-0.15064	-0.4014
446.75	-0.19127	-0.46375
447	-0.23617	-0.48673
447.25	-0.29694	-0.45279
447.5	-0.38002	-0.36156
447.75	-0.48216	-0.23188
448	-0.58991	-0.0955
448.25	-0.68355	0.01486
448.5	-0.74368	0.07819
448.75	-0.758	0.09275
449	-0.72557	0.07496
449.25	-0.65731	0.05008
449.5	-0.57257	0.03899
449.75	-0.49332	0.04716
450	-0.4378	0.06127
450.25	-0.41553	0.05517
450.5	-0.42496	0.00268
450.75	-0.45414	-0.10862
451	-0.48388	-0.2691
451.25	-0.49273	-0.44827
451.5	-0.46223	-0.60528
451.75	-0.38143	-0.70412
452	-0.24969	-0.72708
452.25	-0.07707	-0.68062
452.5	0.11755	-0.59147
452.75	0.31009	-0.49497
453	0.47595	-0.42102
453.25	0.59452	-0.38388
453.5	0.65283	-0.37967
453.75	0.64768	-0.39197
454	0.586	-0.4022
454.25	0.48351	-0.39941
454.5	0.36177	-0.3851
454.75	0.24409	-0.37111
455	0.15096	-0.37232
455.25	0.09596	-0.39794
455.5	0.08318	-0.44588
455.75	0.10709	-0.50276
456	0.15508	-0.54943
456.25	0.21193	-0.56933
456.5	0.26491	-0.55591
456.75	0.30753	-0.51586
457	0.34047	-0.46708
457.25	0.3695	-0.43252
457.5	0.40119	-0.43235
457.75	0.4384	-0.47765
458	0.47777	-0.56733
458.25	0.51024	-0.68897
458.5	0.5246	-0.82273
458.75	0.51246	-0.94671
459	0.47229	-1.04225
459.25	0.41076	-1.09799
459.5	0.34076	-1.11202
459.75	0.27688	-1.0917
460	0.23046	-1.05124
460.25	0.20607	-1.00741
460.5	0.20089	-0.97427
460.75	0.20681	-0.95837
461	0.21412	-0.95623
461.25	0.21519	-0.95523
461.5	0.20662	-0.93814
461.75	0.1894	-0.88989
462	0.16743	-0.80414
462.25	0.14509	-0.68692
462.5	0.12518	-0.55571
462.75	0.10756	-0.43397
463	0.08913	-0.34325
463.25	0.06486	-0.29607
463.5	0.02976	-0.29237
463.75	-0.01885	-0.32087
464	-0.07932	-0.36458
464.25	-0.14472	-0.40769
464.5	-0.20378	-0.441
464.75	-0.24367	-0.46355
465	-0.2542	-0.4804
465.25	-0.23173	-0.4979
465.5	-0.18104	-0.51925
465.75	-0.11398	-0.54225
466	-0.04484	-0.56023
466.25	0.01555	-0.56538
466.5	0.06449	-0.55245
466.75	0.10805	-0.5213
467	0.15706	-0.47718
467.25	0.21989	-0.42917
467.5	0.29565	-0.38778
467.75	0.37147	-0.36293
468	0.42608	-0.36276
468.25	0.43867	-0.39291
468.5	0.39928	-0.45574
468.75	0.31546	-0.54912
469	0.21157	-0.66513
469.25	0.12033	-0.78987
469.5	0.06996	-0.90535
469.75	0.07298	-0.9936
470	0.1218	-1.04202
470.25	0.19343	-1.04771
470.5	0.26093	-1.01872
470.75	0.30582	-0.9713
471	0.3255	-0.92396
471.25	0.33181	-0.89082
471.5	0.3421	-0.8773
471.75	0.36754	-0.88004
472	0.4054	-0.89098
472.25	0.43949	-0.90339
472.5	0.44877	-0.9166
472.75	0.41939	-0.93684
473	0.35367	-0.97359
473.25	0.27071	-1.03343
473.5	0.19785	-1.11467
473.75	0.15745	-1.20593
474	0.15566	-1.28984
474.25	0.17954	-1.35048
474.5	0.20425	-1.38089
474.75	0.20684	-1.38701
475	0.17943	-1.38568
475.25	0.13483	-1.39741
475.5	0.10118	-1.43715
475.75	0.10826	-1.50708
476	0.17198	-1.59487
476.25	0.28517	-1.67799
476.5	0.41901	-1.73209
476.75	0.53463	-1.73967
477	0.59895	-1.69539
477.25	0.59714	-1.60627
477.5	0.53611	-1.48744
477.75	0.438	-1.35604
478	0.32811	-1.22618
478.25	0.22369	-1.10687
478.5	0.12932	-1.00282
478.75	0.04039	-0.91661
479	-0.04832	-0.85029
479.25	-0.13472	-0.80506
479.5	-0.20695	-0.77974
479.75	-0.24801	-0.76915
480	-0.24476	-0.76443
480.25	-0.19605	-0.75559
480.5	-0.11521	-0.73559
480.75	-0.02544	-0.70373
481	0.04952	-0.66627
481.25	0.09447	-0.63363
481.5	0.10705	-0.61499
481.75	0.09545	-0.61303
482	0.07155	-0.62148
482.25	0.04394	-0.62702
482.5	0.0148	-0.61487
482.75	-0.01783	-0.57556
483	-0.05462	-0.50941
483.25	-0.09043	-0.42651
483.5	-0.11431	-0.34185
483.75	-0.11468	-0.26776
484	-0.08693	-0.20744
484.25	-0.03877	-0.15269
484.5	0.0107	-0.08735
484.75	0.03855	0.00486
485	0.02881	0.13147
485.25	-0.01934	0.28537
485.5	-0.09067	0.44486
485.75	-0.16143	0.57985
486	-0.21179	0.66201
486.25	-0.23652	0.6749
486.5	-0.24809	0.61991
486.75	-0.26993	0.51585
487	-0.32306	0.39229
487.25	-0.413	0.27933
487.5	-0.52405	0.19785
487.75	-0.62456	0.15371
488	-0.68096	0.13806
488.25	-0.67394	0.13302
488.5	-0.60841	0.12038
488.75	-0.51218	0.0895
489	-0.42366	0.04159
489.25	-0.37425	-0.01142
489.5	-0.37415	-0.0524
489.75	-0.40794	-0.0666
490	-0.44212	-0.04805
490.25	-0.44061	-0.00203
490.5	-0.38083	0.05702
490.75	-0.26315	0.11127
491	-0.10993	0.14615
491.25	0.04442	0.1551
491.5	0.16712	0.14044
491.75	0.23826	0.11036
492	0.25533	0.07378
492.25	0.2305	0.03586
492.5	0.18353	-0.00362
492.75	0.13415	-0.04812
493	0.09711	-0.09979
493.25	0.08053	-0.15516
493.5	0.0864	-0.20357
493.75	0.11146	-0.22987
494	0.14764	-0.2203
494.25	0.1827	-0.16898
494.5	0.20241	-0.08154
494.75	0.19515	0.02619
495	0.1576	0.13426
495.25	0.09889	0.227
495.5	0.0402	0.29956
495.75	0.00824	0.3596
496	0.02449	0.4228
496.25	0.09459	0.50422
496.5	0.20296	0.60956
496.75	0.31634	0.73043
497	0.39551	0.84628
497.25	0.41068	0.9322
497.5	0.35395	0.9692
497.75	0.2431	0.95223
498	0.1148	0.89227
498.25	0.00994	0.81145
498.5	-0.04239	0.73362
498.75	-0.03574	0.67455
499	0.01239	0.6363
499.25	0.06863	0.60797
499.5	0.09707	0.57222
[truncated: 2 more rows]

## Sheet: Fig.5
time(s)	Fasteners force(kN)
0	0
0.0001	0
0.0002	0
0.0003	0
0.0004	0
0.0005	0
0.0006	0
0.0007	0
0.0008	0
0.0009	0
0.001	0
0.0011	0
0.0012	0
0.0013	0
0.0014	0
0.0015	0
0.0016	0
0.0017	0
0.0018	0
0.0019	0
0.002	0
0.0021	0
0.0022	0
0.0023	0
0.0024	0
0.0025	0
0.0026	0
0.0027	0
0.0028	0
0.0029	0
0.003	0
0.0031	0
0.0032	0
0.0033	0
0.0034	0
0.0035	0
0.0036	0
0.0037	0
0.0038	0
0.0039	0
0.004	0
0.0041	0
0.0042	0
0.0043	0
0.0044	0
0.0045	0
0.0046	0
0.0047	0
0.0048	0
0.0049	0
0.005	0
0.0051	0
0.0052	0
0.0053	0
0.0054	0
0.0055	0
0.0056	0
0.0057	0
0.0058	0
0.0059	0
0.006	0
0.0061	0
0.0062	0
0.0063	0
0.0064	0
0.0065	0
0.0066	0
0.0067	0
0.0068	0
0.0069	0
0.007	0
0.0071	0
0.0072	0
0.0073	0
0.0074	0
0.0075	0
0.0076	0
0.0077	0
0.0078	0
0.0079	0
0.008	0
0.0081	0
0.0082	0
0.0083	0
0.0084	0
0.0085	0
0.0086	0
0.0087	0
0.0088	0
0.0089	0
0.009	0
0.0091	0
0.0092	0
0.0093	0
0.0094	0
0.0095	0
0.0096	0
0.0097	0
0.0098	0
0.0099	0
0.01	0
0.0101	0
0.0102	0
0.0103	0
0.0104	0
0.0105	0
0.0106	0
0.0107	0
0.0108	0
0.0109	0
0.011	0
0.0111	0
0.0112	0
0.0113	0
0.0114	0
0.0115	0
0.0116	0
0.0117	0
0.0118	0
0.0119	0
0.012	0
0.0121	0
0.0122	0
0.0123	0
0.0124	0
0.0125	0
0.0126	0
0.0127	0
0.0128	0
0.0129	0
0.013	0
0.0131	0
0.0132	0
0.0133	0
0.0134	0
0.0135	0
0.0136	0
0.0137	0
0.0138	0
0.0139	0
0.014	0
0.0141	0
0.0142	0
0.0143	0
0.0144	0
0.0145	0
0.0146	0
0.0147	0
0.0148	0
0.0149	0
0.015	0
0.0151	0
0.0152	0
0.0153	0
0.0154	0
0.0155	0
0.0156	0
0.0157	0
0.0158	0
0.0159	0
0.016	0
0.0161	0
0.0162	0
0.0163	0
0.0164	0
0.0165	0
0.0166	0
0.0167	0
0.0168	0
0.0169	0
0.017	0
0.0171	0
0.0172	0
0.0173	0
0.0174	0
0.0175	0
0.0176	0
0.0177	0
0.0178	0
0.0179	0
0.018	0
0.0181	0
0.0182	0
0.0183	0
0.0184	0
0.0185	0
0.0186	0
0.0187	0
0.0188	0
0.0189	0
0.019	0
0.0191	0
0.0192	0
0.0193	0
0.0194	0
0.0195	0
0.0196	0
0.0197	0
0.0198	0
0.0199	0
0.02	0
0.0201	0
0.0202	0
0.0203	0
0.0204	0
0.0205	0
0.0206	0
0.0207	0
0.0208	0
0.0209	0
0.021	0
0.0211	0
0.0212	0
0.0213	0
0.0214	0
0.0215	0
0.0216	0
0.0217	0
0.0218	0
0.0219	0
0.022	0
0.0221	0
0.0222	0
0.0223	0
0.0224	0
0.0225	0
0.0226	0
0.0227	0
0.0228	0
0.0229	0
0.023	0
0.0231	0
0.0232	0
0.0233	0
0.0234	0
0.0235	0
0.0236	0
0.0237	0
0.0238	0
0.0239	0
0.024	0
0.0241	0
0.0242	0
0.0243	0
0.0244	0
0.0245	0
0.0246	0
0.0247	0
0.0248	0
0.0249	0
0.025	0
0.0251	0
0.0252	0
0.0253	0
0.0254	0
0.0255	0
0.0256	0
0.0257	0
0.0258	0
0.0259	0
0.026	0
0.0261	0
0.0262	0
0.0263	0
0.0264	0
0.0265	0
0.0266	0
0.0267	0
0.0268	0
0.0269	0
0.027	0
0.0271	0
0.0272	0
0.0273	0
0.0274	0
0.0275	0
0.0276	0
0.0277	0
0.0278	0
0.0279	0
0.028	0
0.0281	0
0.0282	0
0.0283	0
0.0284	0
0.0285	0
0.0286	0
0.0287	0
0.0288	0
0.0289	0
0.029	0
0.0291	0
0.0292	0
0.0293	0
0.0294	0
0.0295	0
0.0296	0
0.0297	0
0.0298	0
0.0299	0
0.03	0
0.0301	0
0.0302	0
0.0303	0
0.0304	0
0.0305	0
0.0306	0
0.0307	0
0.0308	0
0.0309	0
0.031	0
0.0311	0
0.0312	0
0.0313	0
0.0314	0
0.0315	0
0.0316	0
0.0317	0
0.0318	0
0.0319	0
0.032	0
0.0321	0
0.0322	0
0.0323	0
0.0324	0
0.0325	0
0.0326	0
0.0327	0
0.0328	0
0.0329	0
0.033	0
0.0331	0
0.0332	0
0.0333	0
0.0334	0
0.0335	0
0.0336	0
0.0337	0
0.0338	0
0.0339	0
0.034	0
0.0341	0
0.0342	0
0.0343	0
0.0344	0
0.0345	0
0.0346	0
0.0347	0
0.0348	0
0.0349	0
0.035	0
0.0351	0
0.0352	0
0.0353	0
0.0354	0
0.0355	0
0.0356	0
0.0357	0
0.0358	0
0.0359	0
0.036	0
0.0361	0
0.0362	0
0.0363	0
0.0364	0
0.0365	0
0.0366	0
0.0367	0
0.0368	0
0.0369	0
0.037	0
0.0371	0
0.0372	0
0.0373	0
0.0374	0
0.0375	0
0.0376	0
0.0377	0
0.0378	0
0.0379	0
0.038	0
0.0381	0
0.0382	0
0.0383	0
0.0384	0
0.0385	0
0.0386	0
0.0387	0
0.0388	0
0.0389	0
0.039	0
0.0391	0
0.0392	0
0.0393	0
0.0394	0
0.0395	0
0.0396	0
0.0397	0
0.0398	0
0.0399	0
0.04	0
0.0401	0
0.0402	0
0.0403	0
0.0404	0
0.0405	0
0.0406	0
0.0407	0
0.0408	0
0.0409	0
0.041	0
0.0411	0
0.0412	0
0.0413	0
0.0414	0
0.0415	0
0.0416	0
0.0417	0
0.0418	0
0.0419	0
0.042	0
0.0421	0
0.0422	0
0.0423	0
0.0424	0
0.0425	0
0.0426	0
0.0427	0
0.0428	0
0.0429	0
0.043	0
0.0431	0
0.0432	0
0.0433	0
0.0434	0
0.0435	0
0.0436	0
0.0437	0
0.0438	0
0.0439	0
0.044	0
0.0441	0
0.0442	0
0.0443	0
0.0444	0
0.0445	0
0.0446	0
0.0447	0
0.0448	0
0.0449	0
0.045	0
0.0451	0
0.0452	0
0.0453	0
0.0454	0
0.0455	0
0.0456	0
0.0457	0
0.0458	0
0.0459	0
0.046	0
0.0461	0
0.0462	0
0.0463	0
0.0464	0
0.0465	0
0.0466	0
0.0467	0
0.0468	0
0.0469	0
0.047	0
0.0471	0
0.0472	0
0.0473	0
0.0474	0
0.0475	0
0.0476	0
0.0477	0
0.0478	0
0.0479	0
0.048	0
0.0481	0
0.0482	0
0.0483	0
0.0484	0
0.0485	0
0.0486	0
0.0487	0
0.0488	0
0.0489	0
0.049	0
0.0491	0
0.0492	0
0.0493	0
0.0494	0
0.0495	0
0.0496	0
0.0497	0
0.0498	0
0.0499	0
0.05	0
0.0501	0
0.0502	0
0.0503	0
0.0504	0
0.0505	0
0.0506	0
0.0507	0
0.0508	0
0.0509	0
0.051	0
0.0511	0
0.0512	0
0.0513	0
0.0514	0
0.0515	0
0.0516	0
0.0517	0
0.0518	0
0.0519	0
0.052	0
0.0521	0
0.0522	0
0.0523	0
0.0524	0
0.0525	0
0.0526	0
0.0527	0
0.0528	0
0.0529	0
0.053	0
0.0531	0
0.0532	0
0.0533	0
0.0534	0
0.0535	0
0.0536	0
0.0537	0
0.0538	0
0.0539	0
0.054	0
0.0541	0
0.0542	0
0.0543	0
0.0544	0
0.0545	0
0.0546	0
0.0547	0
0.0548	0
0.0549	0
0.055	0
0.0551	0
0.0552	0
0.0553	0
0.0554	0
0.0555	0
0.0556	0
0.0557	0
0.0558	0
0.0559	0
0.056	0
0.0561	0
0.0562	0
0.0563	0
0.0564	0
0.0565	0
0.0566	0
0.0567	0
0.0568	0
0.0569	0
0.057	0
0.0571	0
0.0572	0
0.0573	0
0.0574	0
0.0575	0
0.0576	0
0.0577	0
0.0578	0
0.0579	0
0.058	0
0.0581	0
0.0582	0
0.0583	0
0.0584	0
0.0585	0
0.0586	0
0.0587	0
0.0588	0
0.0589	0
0.059	0
0.0591	0
0.0592	0
0.0593	0
0.0594	0
0.0595	0
0.0596	0
0.0597	0
0.0598	0
0.0599	0
0.06	0
0.0601	0
0.0602	0
0.0603	0
0.0604	0
0.0605	0
0.0606	0
0.0607	0
0.0608	0
0.0609	0
0.061	0
0.0611	0
0.0612	0
0.0613	0
0.0614	0
0.0615	0
0.0616	0
0.0617	0
0.0618	0
0.0619	0
0.062	0
0.0621	0
0.0622	0
0.0623	0
0.0624	0
0.0625	0
0.0626	0
0.0627	0
0.0628	0
0.0629	0
0.063	0
0.0631	0
0.0632	0
0.0633	0
0.0634	0
0.0635	0
0.0636	0
0.0637	0
0.0638	0
0.0639	0
0.064	0
0.0641	0
0.0642	0
0.0643	0
0.0644	0
0.0645	0
0.0646	0
0.0647	0
0.0648	0
0.0649	1.4185e-11
0.065	0.01314
0.0651	0.02579
0.0652	0.03669
0.0653	0.04573
0.0654	0.05796
0.0655	0.07091
0.0656	0.08237
0.0657	0.10206
0.0658	0.11978
0.0659	0.13055
0.066	0.15028
0.0661	0.17901
0.0662	0.20265
0.0663	0.21934
0.0664	0.22291
0.0665	0.22343
0.0666	0.22952
0.0667	0.24133
0.0668	0.25436
0.0669	0.26294
0.067	0.25678
0.0671	0.24519
0.0672	0.25419
0.0673	0.2796
0.0674	0.3078
0.0675	0.35342
0.0676	0.41973
0.0677	0.4826
0.0678	0.51747
0.0679	0.54999
0.068	0.59678
0.0681	0.62022
0.0682	0.61987
0.0683	0.62866
0.0684	0.61258
0.0685	0.58452
0.0686	0.57847
0.0687	0.57822
0.0688	0.56916
0.0689	0.52963
0.069	0.49186
0.0691	0.50676
0.0692	0.56859
0.0693	0.63425
0.0694	0.73545
0.0695	0.86442
0.0696	0.9747
0.0697	1.0139
0.0698	1.0057
0.0699	1.0019
0.07	0.93476
0.0701	0.80215
0.0702	0.71878
0.0703	0.68905
0.0704	0.67181
0.0705	0.69634
0.0706	0.72681
0.0707	0.79708
0.0708	0.85406
0.0709	0.90438
0.071	0.94806
0.0711	0.93928
0.0712	0.95452
0.0713	0.9637
0.0714	0.95886
0.0715	0.95117
0.0716	0.90479
0.0717	0.79604
0.0718	0.74261
0.0719	0.74114
0.072	0.73576
0.0721	0.74344
0.0722	0.78117
0.0723	0.80196
0.0724	0.81542
0.0725	0.79727
0.0726	0.80124
0.0727	0.88252
0.0728	0.99583
0.0729	1.0451
0.073	1.0499
0.0731	1.0212
0.0732	0.99223
0.0733	0.97048
0.0734	0.96213
0.0735	0.96457
0.0736	0.90637
0.0737	0.82461
0.0738	0.81265
0.0739	0.82661
0.074	0.81565
0.0741	0.83881
0.0742	0.85903
0.0743	0.85392
0.0744	0.83359
0.0745	0.81061
0.0746	0.76853
0.0747	0.72274
0.0748	0.7641
0.0749	0.76478
0.075	0.75146
0.0751	0.78552
0.0752	0.86459
0.0753	0.94071
0.0754	0.95809
0.0755	0.95451
0.0756	0.94267
0.0757	0.93573
0.0758	0.89725
0.0759	0.80651
0.076	0.78838
0.0761	0.77565
0.0762	0.77255
0.0763	0.82053
0.0764	0.88689
0.0765	0.89838
0.0766	0.90291
0.0767	0.93578
0.0768	0.90271
0.0769	0.83523
0.077	0.78921
0.0771	0.71907
0.0772	0.65459
0.0773	0.58816
0.0774	0.56731
0.0775	0.5636
0.0776	0.5424
0.0777	0.54739
0.0778	0.58416
0.0779	0.61488
0.078	0.63409
0.0781	0.63016
0.0782	0.59754
0.0783	0.55955
0.0784	0.52946
0.0785	0.48161
0.0786	0.42934
0.0787	0.41067
0.0788	0.40483
0.0789	0.37173
0.079	0.37441
0.0791	0.3791
0.0792	0.36085
0.0793	0.34183
0.0794	0.3273
0.0795	0.3007
0.0796	0.29797
0.0797	0.29053
0.0798	0.28195
0.0799	0.28358
0.08	0.27824
0.0801	0.2466
0.0802	0.21748
0.0803	0.19732
0.0804	0.16449
0.0805	0.1339
0.0806	0.10835
0.0807	0.06872
0.0808	0.04629
0.0809	0.0482
0.081	0.05997
0.0811	0.06531
0.0812	0.0662
0.0813	0.07058
0.0814	0.06795
0.0815	0.05982
0.0816	0.03976
0.0817	0.01999
0.0818	0.00569
0.0819	-0.01487
0.082	-0.03311
0.0821	-0.04602
0.0822	-0.05818
0.0823	-0.07237
0.0824	-0.08704
0.0825	-0.09836
0.0826	-0.11511
0.0827	-0.13699
0.0828	-0.1587
0.0829	-0.17969
0.083	-0.2029
0.0831	-0.22714
0.0832	-0.25662
0.0833	-0.2659
0.0834	-0.27558
0.0835	-0.28558
0.0836	-0.29078
0.0837	-0.30552
0.0838	-0.28854
0.0839	-0.28146
0.084	-0.2837
0.0841	-0.27877
0.0842	-0.27137
0.0843	-0.2842
0.0844	-0.32601
0.0845	-0.35806
0.0846	-0.39989
0.0847	-0.44975
0.0848	-0.48212
0.0849	-0.50213
0.085	-0.50192
0.0851	-0.4856
0.0852	-0.45291
0.0853	-0.40602
0.0854	-0.36604
0.0855	-0.35578
0.0856	-0.35606
0.0857	-0.35194
0.0858	-0.35242
0.0859	-0.3939
0.086	-0.44995
0.0861	-0.46318
0.0862	-0.51369
0.0863	-0.52955
0.0864	-0.50454
0.0865	-0.50243
0.0866	-0.5108
0.0867	-0.46533
0.0868	-0.45867
0.0869	-0.43645
0.087	-0.44325
0.0871	-0.47593
0.0872	-0.51859
0.0873	-0.57338
0.0874	-0.55197
0.0875	-0.60036
0.0876	-0.66008
0.0877	-0.68201
0.0878	-0.71926
0.0879	-0.78666
0.088	-0.80157
0.0881	-0.76824
0.0882	-0.71668
0.0883	-0.67993
0.0884	-0.64831
0.0885	-0.6108
0.0886	-0.636
0.0887	-0.64233
0.0888	-0.62706
0.0889	-0.62257
0.089	-0.64654
0.0891	-0.68786
0.0892	-0.70254
0.0893	-0.68212
0.0894	-0.71264
0.0895	-0.74287
0.0896	-0.72795
0.0897	-0.747
0.0898	-0.73583
0.0899	-0.75707
0.09	-0.77763
0.0901	-0.80051
0.0902	-0.86505
0.0903	-0.9593
0.0904	-1.0403
0.0905	-1.0649
0.0906	-1.0573
0.0907	-1.0242
0.0908	-0.99338
0.0909	-1.0041
0.091	-0.97485
0.0911	-0.92646
0.0912	-0.89494
0.0913	-0.90791
0.0914	-0.93853
0.0915	-0.93005
0.0916	-0.91766
0.0917	-0.93685
0.0918	-0.94267
0.0919	-0.92092
0.092	-0.89524
0.0921	-0.87033
0.0922	-0.85283
0.0923	-0.87567
0.0924	-0.88486
0.0925	-0.87287
0.0926	-0.86584
0.0927	-0.8484
0.0928	-0.81114
0.0929	-0.79135
0.093	-0.84626
0.0931	-0.91115
0.0932	-0.90954
0.0933	-0.87726
0.0934	-0.84345
0.0935	-0.84907
0.0936	-0.89599
0.0937	-0.94402
0.0938	-0.96147
0.0939	-0.96313
0.094	-0.95347
0.0941	-0.90244
0.0942	-0.88112
0.0943	-0.8603
0.0944	-0.79763
0.0945	-0.74129
0.0946	-0.69397
0.0947	-0.72435
0.0948	-0.80055
0.0949	-0.84894
0.095	-0.87263
0.0951	-0.92628
0.0952	-0.97057
0.0953	-0.94686
0.0954	-0.87711
0.0955	-0.78672
0.0956	-0.68785
0.0957	-0.59938
0.0958	-0.53064
0.0959	-0.491
0.096	-0.47752
0.0961	-0.49804
0.0962	-0.55077
0.0963	-0.59626
0.0964	-0.60647
0.0965	-0.62819
0.0966	-0.64214
0.0967	-0.62655
0.0968	-0.57113
0.0969	-0.49341
0.097	-0.45676
0.0971	-0.40412
0.0972	-0.35536
0.0973	-0.31592
0.0974	-0.28638
0.0975	-0.27502
0.0976	-0.24281
0.0977	-0.20227
0.0978	-0.17056
0.0979	-0.14298
0.098	-0.12414
0.0981	-0.12366
0.0982	-0.11323
0.0983	-0.10325
0.0984	-0.09337
0.0985	-0.08589
0.0986	-0.0798
0.0987	-0.0694
0.0988	-0.05312
0.0989	-0.04139
0.099	-0.01819
0.0991	0.01966
0.0992	0.05913
0.0993	0.09417
0.0994	0.13172
0.0995	0.1668
0.0996	0.19618
0.0997	0.21568
0.0998	0.23315
0.0999	0.24773
0.1	0.2576
0.1001	0.25476
0.1002	0.261
0.1003	0.2706
0.1004	0.26926
0.1005	0.27631
0.1006	0.28358
0.1007	0.30669
0.1008	0.3334
0.1009	0.35874
0.101	0.37583
0.1011	0.37706
0.1012	0.40049
0.1013	0.4123
0.1014	0.43896
0.1015	0.47793
0.1016	0.50003
0.1017	0.50435
0.1018	0.49032
0.1019	0.50393
0.102	0.50808
0.1021	0.48817
0.1022	0.46721
0.1023	0.44964
0.1024	0.43333
0.1025	0.38481
0.1026	0.34051
0.1027	0.34762
0.1028	0.38562
0.1029	0.40281
0.103	0.42551
0.1031	0.42271
0.1032	0.45568
0.1033	0.51331
0.1034	0.55384
0.1035	0.59961
0.1036	0.63209
0.1037	0.68057
0.1038	0.7136
0.1039	0.73048
0.104	0.73579
0.1041	0.70875
0.1042	0.69286
0.1043	0.65957
0.1044	0.65935
0.1045	0.64722
0.1046	0.59434
0.1047	0.56443
0.1048	0.50159
0.1049	0.46841
0.105	0.47142
0.1051	0.52382
0.1052	0.63674
0.1053	0.7418
0.1054	0.75416
0.1055	0.8035
0.1056	0.84234
0.1057	0.83493
0.1058	0.81249
0.1059	0.79872
0.106	0.82091
0.1061	0.81267
0.1062	0.76994
0.1063	0.75047
0.1064	0.77291
0.1065	0.80344
0.1066	0.86725
0.1067	0.93095
0.1068	0.99529
0.1069	1.0042
0.107	0.95347
0.1071	0.92538
0.1072	0.89301
0.1073	0.87085
0.1074	0.88526
0.1075	0.92181
0.1076	0.94528
0.1077	0.95651
0.1078	0.97724
0.1079	0.97782
0.108	0.97419
0.1081	0.97561
0.1082	0.94585
0.1083	0.88011
0.1084	0.84781
0.1085	0.73122
0.1086	0.64903
0.1087	0.62839
0.1088	0.59457
0.1089	0.55426
0.109	0.55334
0.1091	0.61768
0.1092	0.70892
0.1093	0.80107
0.1094	0.84924
0.1095	0.82696
0.1096	0.84615
0.1097	0.83043
0.1098	0.82117
0.1099	0.81677
0.11	0.81332
0.1101	0.84014
0.1102	0.81772
0.1103	0.76988
0.1104	0.71382
0.1105	0.6439
0.1106	0.5729
0.1107	0.55613
0.1108	0.62835
0.1109	0.72122
0.111	0.75555
0.1111	0.76968
0.1112	0.82535
0.1113	0.86077
0.1114	0.78643
0.1115	0.72877
0.1116	0.66868
0.1117	0.56645
0.1118	0.45848
0.1119	0.41476
0.112	0.44906
0.1121	0.50531
0.1122	0.57132
0.1123	0.63586
0.1124	0.68247
0.1125	0.70626
0.1126	0.69734
0.1127	0.68151
0.1128	0.66657
0.1129	0.61378
0.113	0.52407
0.1131	0.45954
0.1132	0.42168
0.1133	0.37178
0.1134	0.32858
0.1135	0.29707
0.1136	0.26522
0.1137	0.22552
0.1138	0.16641
0.1139	0.14793
0.114	0.16478
0.1141	0.2132
0.1142	0.27361
0.1143	0.29719
0.1144	0.29226
0.1145	0.3035
0.1146	0.27947
0.1147	0.22591
0.1148	0.1862
0.1149	0.14507
0.115	0.08437
0.1151	0.05125
0.1152	0.02992
0.1153	0.02082
0.1154	0.02781
0.1155	0.03316
0.1156	0.0324
0.1157	0.0366
0.1158	0.04614
0.1159	0.0445
0.116	0.02714
0.1161	0.01082
0.1162	-0.01083
0.1163	-0.0273
0.1164	-0.04192
0.1165	-0.07289
0.1166	-0.11135
0.1167	-0.12845
0.1168	-0.14572
0.1169	-0.16147
0.117	-0.17827
0.1171	-0.19564
0.1172	-0.20678
0.1173	-0.2155
0.1174	-0.22085
0.1175	-0.24745
0.1176	-0.26163
0.1177	-0.26791
0.1178	-0.29706
0.1179	-0.33298
0.118	-0.37419
0.1181	-0.41216
0.1182	-0.42884
0.1183	-0.43893
0.1184	-0.45325
0.1185	-0.44858
0.1186	-0.43686
0.1187	-0.42351
0.1188	-0.3916
0.1189	-0.3819
0.119	-0.40761
0.1191	-0.41025
0.1192	-0.43443
0.1193	-0.45942
0.1194	-0.48763
0.1195	-0.52479
0.1196	-0.58251
0.1197	-0.67204
0.1198	-0.75925
0.1199	-0.78999
0.12	-0.82822
0.1201	-0.86971
0.1202	-0.86472
0.1203	-0.85667
0.1204	-0.91155
0.1205	-0.94961
0.1206	-0.94723
0.1207	-0.92393
0.1208	-0.88459
0.1209	-0.83644
0.121	-0.81998
0.1211	-0.8246
0.1212	-0.899
0.1213	-0.97693
0.1214	-1.0261
0.1215	-1.1216
0.1216	-1.1447
0.1217	-1.1278
0.1218	-1.1767
0.1219	-1.2224
0.122	-1.2197
0.1221	-1.27
0.1222	-1.2742
0.1223	-1.2788
0.1224	-1.27
0.1225	-1.2711
0.1226	-1.2984
0.1227	-1.3335
0.1228	-1.4193
0.1229	-1.4427
0.123	-1.4294
0.1231	-1.4293
0.1232	-1.4406
0.1233	-1.4437
0.1234	-1.4248
0.1235	-1.3897
0.1236	-1.3735
0.1237	-1.3408
0.1238	-1.2823
0.1239	-1.2789
0.124	-1.3488
0.1241	-1.4645
0.1242	-1.5541
0.1243	-1.6404
0.1244	-1.6934
0.1245	-1.6084
0.1246	-1.523
0.1247	-1.5328
0.1248	-1.5522
0.1249	-1.5739
0.125	-1.6198
0.1251	-1.6204
0.1252	-1.5895
0.1253	-1.5813
0.1254	-1.6131
0.1255	-1.6154
0.1256	-1.5668
0.1257	-1.5313
0.1258	-1.483
0.1259	-1.4492
0.126	-1.4186
0.1261	-1.3889
0.1262	-1.3575
0.1263	-1.321
0.1264	-1.3177
0.1265	-1.3094
0.1266	-1.2893
0.1267	-1.3056
0.1268	-1.3421
0.1269	-1.3517
0.127	-1.4119
0.1271	-1.3687
0.1272	-1.3155
0.1273	-1.3072
0.1274	-1.2754
0.1275	-1.2051
0.1276	-1.1794
0.1277	-1.1182
0.1278	-0.96132
0.1279	-0.80842
0.128	-0.72321
0.1281	-0.66469
0.1282	-0.71281
0.1283	-0.83712
0.1284	-0.89815
0.1285	-0.97143
0.1286	-1.1094
0.1287	-1.1441
0.1288	-1.0875
0.1289	-1.0597
0.129	-1.0035
0.1291	-0.922
0.1292	-0.84072
0.1293	-0.72918
0.1294	-0.63028
0.1295	-0.53039
0.1296	-0.47132
0.1297	-0.44258
0.1298	-0.42894
0.1299	-0.43913
0.13	-0.40019
0.1301	-0.42005
0.1302	-0.4693
0.1303	-0.53338
0.1304	-0.59534
0.1305	-0.60267
0.1306	-0.58997
0.1307	-0.49304
0.1308	-0.38114
0.1309	-0.30316
0.131	-0.26489
0.1311	-0.26782
0.1312	-0.26771
0.1313	-0.24385
0.1314	-0.22053
0.1315	-0.22776
0.1316	-0.25267
0.1317	-0.25
0.1318	-0.22218
0.1319	-0.16271
0.132	-0.10518
0.1321	-0.05476
0.1322	-0.02387
0.1323	-0.02823
0.1324	-0.00951
0.1325	-0.02834
0.1326	-0.05827
0.1327	-0.07485
0.1328	-0.07551
0.1329	-0.06146
0.133	-0.04623
0.1331	-0.02768
0.1332	-0.00443
0.1333	0.02854
0.1334	0.0649
0.1335	0.09771
0.1336	0.12564
0.1337	0.1645
0.1338	0.18571
0.1339	0.19569
0.134	0.20701
0.1341	0.20698
0.1342	0.20992
0.1343	0.20622
0.1344	0.20867
0.1345	0.21266
0.1346	0.20975
0.1347	0.20597
0.1348	0.18713
0.1349	0.18153
0.135	0.19156
0.1351	0.21414
0.1352	0.25134
0.1353	0.29386
0.1354	0.30918
0.1355	0.35336
0.1356	0.3833
0.1357	0.39127
0.1358	0.40711
0.1359	0.41658
0.136	0.43251
0.1361	0.43188
0.1362	0.43856
0.1363	0.46429
0.1364	0.49549
0.1365	0.5379
0.1366	0.59369
0.1367	0.65317
0.1368	0.71938
0.1369	0.75032
0.137	0.73482
0.1371	0.72467
0.1372	0.70469
0.1373	0.70329
0.1374	0.69201
0.1375	0.69144
0.1376	0.7384
0.1377	0.81304
0.1378	0.8978
0.1379	0.97791
0.138	1.0157
0.1381	1.0101
0.1382	0.97772
0.1383	0.92447
0.1384	0.87981
0.1385	0.85112
0.1386	0.91944
0.1387	0.98472
0.1388	0.9703
0.1389	0.99087
0.139	0.99614
0.1391	1.0005
0.1392	0.98022
0.1393	0.94927
0.1394	0.93198
0.1395	0.92502
0.1396	0.94219
0.1397	0.96627
0.1398	1.0065
0.1399	1.0674
0.14	1.1603
0.1401	1.266
0.1402	1.2929
0.1403	1.3167
0.1404	1.3426
0.1405	1.3441
0.1406	1.3249
0.1407	1.3018
0.1408	1.2518
0.1409	1.1637
0.141	1.093
0.1411	1.0884
0.1412	1.1136
0.1413	1.1292
0.1414	1.2136
0.1415	1.2928
0.1416	1.3179
0.1417	1.3038
0.1418	1.2864
0.1419	1.2853
0.142	1.301
0.1421	1.333
0.1422	1.3187
0.1423	1.2797
0.1424	1.2911
0.1425	1.4006
0.1426	1.6215
0.1427	1.7671
0.1428	1.7886
0.1429	1.7733
0.143	1.7549
0.1431	1.6726
0.1432	1.5468
0.1433	1.4918
0.1434	1.4984
0.1435	1.509
0.1436	1.4725
0.1437	1.4201
0.1438	1.4718
0.1439	1.4446
0.144	1.4172
0.1441	1.3434
0.1442	1.2257
0.1443	1.2438
0.1444	1.2955
0.1445	1.3576
0.1446	1.3701
0.1447	1.3017
0.1448	1.2105
0.1449	1.1669
0.145	1.1423
0.1451	1.1567
0.1452	1.1513
0.1453	1.1665
0.1454	1.1396
0.1455	0.9695
0.1456	0.91093
0.1457	0.82515
0.1458	0.79136
0.1459	0.77442
0.146	0.72111
0.1461	0.69489
0.1462	0.62803
0.1463	0.61268
0.1464	0.61629
0.1465	0.64251
0.1466	0.6965
0.1467	0.7182
0.1468	0.72057
0.1469	0.74207
0.147	0.74036
0.1471	0.70455
0.1472	0.65397
0.1473	0.57985
0.1474	0.5045
0.1475	0.52349
0.1476	0.49907
0.1477	0.47766
0.1478	0.53399
0.1479	0.56207
0.148	0.54544
0.1481	0.51796
0.1482	0.48553
0.1483	0.41479
0.1484	0.31652
0.1485	0.23985
0.1486	0.18885
0.1487	0.16546
0.1488	0.16693
0.1489	0.17247
0.149	0.16939
0.1491	0.16702
0.1492	0.15044
0.1493	0.12545
0.1494	0.11125
0.1495	0.08419
0.1496	0.01618
0.1497	-0.08167
0.1498	-0.18859
0.1499	-0.23461
0.15	-0.25058
0.1501	-0.24306
0.1502	-0.20847
0.1503	-0.17722
0.1504	-0.1478
0.1505	-0.1272
0.1506	-0.10541
0.1507	-0.09957
0.1508	-0.10667
0.1509	-0.10912
0.151	-0.13354
0.1511	-0.15833
0.1512	-0.21808
0.1513	-0.26881
0.1514	-0.29087
0.1515	-0.33883
0.1516	-0.35692
0.1517	-0.36142
0.1518	-0.39083
0.1519	-0.42168
0.152	-0.43695
0.1521	-0.47738
0.1522	-0.5003
0.1523	-0.5166
0.1524	-0.52208
0.1525	-0.53777
0.1526	-0.56813
0.1527	-0.59641
0.1528	-0.6453
0.1529	-0.68573
0.153	-0.7284
0.1531	-0.78073
0.1532	-0.83384
0.1533	-0.87143
0.1534	-0.86632
0.1535	-0.83371
0.1536	-0.81603
0.1537	-0.79261
0.1538	-0.77332
0.1539	-0.83186
0.154	-0.91014
0.1541	-0.99413
0.1542	-1.0867
0.1543	-1.1709
0.1544	-1.2334
0.1545	-1.274
0.1546	-1.2563
0.1547	-1.3178
0.1548	-1.4098
0.1549	-1.4524
0.155	-1.4448
0.1551	-1.4274
0.1552	-1.4521
0.1553	-1.4637
0.1554	-1.4567
0.1555	-1.4297
0.1556	-1.385
0.1557	-1.3494
0.1558	-1.3319
0.1559	-1.3934
0.156	-1.4457
0.1561	-1.4617
0.1562	-1.5099
0.1563	-1.6295
0.1564	-1.7965
0.1565	-1.8655
0.1566	-1.9192
0.1567	-2.0102
0.1568	-2.0905
0.1569	-2.1287
0.157	-2.1021
0.1571	-2.0446
0.1572	-1.9668
0.1573	-1.9085
0.1574	-1.8311
0.1575	-1.7137
0.1576	-1.7731
0.1577	-1.6662
0.1578	-1.576
0.1579	-1.5321
0.158	-1.473
0.1581	-1.5635
0.1582	-1.7293
0.1583	-1.9526
0.1584	-1.9528
0.1585	-1.8334
0.1586	-1.7868
0.1587	-1.7284
0.1588	-1.7192
0.1589	-1.658
0.159	-1.5358
0.1591	-1.4317
0.1592	-1.399
0.1593	-1.3927
0.1594	-1.3049
0.1595	-1.2029
0.1596	-1.2103
0.1597	-1.2722
0.1598	-1.3399
0.1599	-1.4351
0.16	-1.3803
0.1601	-1.3988
0.1602	-1.4298
0.1603	-1.4599
0.1604	-1.4728
0.1605	-1.4242
0.1606	-1.5229
0.1607	-1.4951
0.1608	-1.3573
0.1609	-1.2053
0.161	-1.0737
0.1611	-1.0128
0.1612	-1.0402
0.1613	-1.0098
0.1614	-1.0856
0.1615	-1.1784
0.1616	-1.0971
0.1617	-0.98694
0.1618	-0.98529
0.1619	-0.9433
0.162	-0.93798
0.1621	-0.85458
0.1622	-0.69801
0.1623	-0.67684
0.1624	-0.58055
0.1625	-0.56668
0.1626	-0.62805
0.1627	-0.69806
0.1628	-0.69407
0.1629	-0.61271
0.163	-0.6414
0.1631	-0.62844
0.1632	-0.55515
0.1633	-0.51988
0.1634	-0.53394
0.1635	-0.49911
0.1636	-0.44543
0.1637	-0.4451
0.1638	-0.52139
0.1639	-0.56586
0.164	-0.54676
0.1641	-0.56802
0.1642	-0.59153
0.1643	-0.57637
0.1644	-0.52841
0.1645	-0.46194
0.1646	-0.38995
0.1647	-0.31313
0.1648	-0.23935
0.1649	-0.26201
0.165	-0.28917
0.1651	-0.31735
0.1652	-0.37669
0.1653	-0.40854
0.1654	-0.45332
0.1655	-0.46993
0.1656	-0.44672
0.1657	-0.42133
0.1658	-0.40275
0.1659	-0.37286
0.166	-0.34109
0.1661	-0.29988
0.1662	-0.26061
0.1663	-0.25196
0.1664	-0.23662
0.1665	-0.17059
0.1666	-0.16663
0.1667	-0.13379
0.1668	-0.09039
0.1669	-0.05352
0.167	-0.02301
0.1671	-0.01353
0.1672	-0.01518
0.1673	-0.0229
0.1674	-0.07148
0.1675	-0.09798
0.1676	-0.06419
0.1677	-0.01408
0.1678	0.09956
0.1679	0.19602
0.168	0.25469
0.1681	0.28982
0.1682	0.31472
0.1683	0.3259
0.1684	0.33154
0.1685	0.36485
0.1686	0.43753
0.1687	0.49492
0.1688	0.51275
0.1689	0.54671
0.169	0.57293
0.1691	0.60215
0.1692	0.6189
0.1693	0.62385
0.1694	0.63628
0.1695	0.66912
0.1696	0.69537
0.1697	0.7148
0.1698	0.75339
0.1699	0.81792
0.17	0.89844
0.1701	0.99521
0.1702	1.0673
0.1703	1.1426
0.1704	1.2289
0.1705	1.2739
0.1706	1.2813
0.1707	1.3246
0.1708	1.3414
0.1709	1.3683
0.171	1.3916
0.1711	1.3791
0.1712	1.3514
0.1713	1.3629
0.1714	1.4155
0.1715	1.4631
0.1716	1.5562
0.1717	1.6736
0.1718	1.7511
0.1719	1.8132
0.172	1.8676
0.1721	1.8607
0.1722	1.807
0.1723	1.7347
0.1724	1.694
0.1725	1.7452
0.1726	1.8481
0.1727	1.9951
0.1728	2.058
0.1729	2.0627
0.173	2.0733
0.1731	2.0339
0.1732	2.0078
0.1733	1.9876
0.1734	1.8885
0.1735	1.7951
0.1736	1.7484
0.1737	1.6929
0.1738	1.8247
0.1739	1.993
0.174	2.2153
0.1741	2.3898
0.1742	2.4294
0.1743	2.4671
0.1744	2.5044
0.1745	2.3562
0.1746	2.1574
0.1747	1.9581
0.1748	1.7384
0.1749	1.6224
0.175	1.6814
0.1751	1.7213
0.1752	1.7381
0.1753	1.7811
0.1754	1.8018
0.1755	1.7036
0.1756	1.4536
0.1757	1.1691
0.1758	0.97066
0.1759	0.84581
0.176	0.80304
0.1761	0.92998
0.1762	1.1388
0.1763	1.3023
0.1764	1.2348
0.1765	1.2025
0.1766	1.329
0.1767	1.3452
0.1768	1.4473
0.1769	1.5136
0.177	1.5067
0.1771	1.4344
0.1772	1.3126
0.1773	1.2142
0.1774	1.2075
0.1775	1.0713
0.1776	0.99747
0.1777	1.0924
0.1778	1.1989
0.1779	1.2428
0.178	1.3328
0.1781	1.4194
0.1782	1.505
0.1783	1.4857
0.1784	1.4107
0.1785	1.4234
0.1786	1.2695
0.1787	1.097
0.1788	0.93898
0.1789	0.71431
0.179	0.55506
0.1791	0.59911
0.1792	0.46044
0.1793	0.34674
0.1794	0.30239
0.1795	0.28438
0.1796	0.31256
0.1797	0.4192
0.1798	0.54068
0.1799	0.68483
0.18	0.83724
0.1801	0.89843
0.1802	0.83251
0.1803	0.71309
0.1804	0.54019
0.1805	0.44337
0.1806	0.32657
0.1807	0.19173
0.1808	0.15015
0.1809	0.22768
0.181	0.33132
0.1811	0.34524
0.1812	0.31744
0.1813	0.32042
0.1814	0.35038
0.1815	0.38148
0.1816	0.41347
0.1817	0.37866
0.1818	0.26982
0.1819	0.17121
0.182	0.08967
0.1821	-0.03301
0.1822	-0.08339
0.1823	-0.14557
0.1824	-0.20013
0.1825	-0.18428
0.1826	-0.1199
0.1827	-0.12376
0.1828	-0.20837
0.1829	-0.19292
0.183	-0.22636
0.1831	-0.29495
0.1832	-0.30117
0.1833	-0.31625
0.1834	-0.36298
0.1835	-0.50964
0.1836	-0.64922
0.1837	-0.74293
0.1838	-0.83656
0.1839	-0.94767
0.184	-1.0111
0.1841	-0.99011
0.1842	-1.0135
0.1843	-1.0097
0.1844	-0.96245
0.1845	-1.0251
0.1846	-1.0601
0.1847	-1.1641
0.1848	-1.2668
0.1849	-1.3299
0.185	-1.3807
0.1851	-1.4278
0.1852	-1.4851
0.1853	-1.5194
0.1854	-1.4982
0.1855	-1.4769
0.1856	-1.4841
0.1857	-1.4805
0.1858	-1.4862
0.1859	-1.542
0.186	-1.6041
0.1861	-1.6583
0.1862	-1.7327
0.1863	-1.8439
0.1864	-1.9679
0.1865	-2.0116
0.1866	-2.0502
0.1867	-2.107
0.1868	-2.1433
0.1869	-2.1563
0.187	-2.1414
0.1871	-2.1245
0.1872	-2.0952
0.1873	-2.0718
0.1874	-2.0446
0.1875	-2.0106
0.1876	-2.0725
0.1877	-2.0214
0.1878	-2.0236
0.1879	-2.0647
0.188	-2.0584
0.1881	-2.1357
0.1882	-2.2473
0.1883	-2.4344
0.1884	-2.5099
0.1885	-2.455
0.1886	-2.3828
0.1887	-2.3354
0.1888	-2.3556
0.1889	-2.3301
0.189	-2.2452
0.1891	-2.1884
0.1892	-2.2069
0.1893	-2.2439
0.1894	-2.2502
0.1895	-2.2645
0.1896	-2.4079
0.1897	-2.6188
0.1898	-2.8156
0.1899	-3.0066
0.19	-3.0095
0.1901	-3.0255
0.1902	-2.9942
0.1903	-2.9691
0.1904	-2.9436
0.1905	-2.8006
0.1906	-2.8499
0.1907	-3.0113
0.1908	-3.058
0.1909	-3.0451
0.191	-3.105
0.1911	-3.1821
0.1912	-3.3662
0.1913	-3.4587
0.1914	-3.5208
0.1915	-3.5786
0.1916	-3.4781
0.1917	-3.2481
0.1918	-3.1976
0.1919	-2.9145
0.192	-2.8599
0.1921	-2.9107
0.1922	-2.8057
0.1923	-2.8903
0.1924	-2.947
0.1925	-3.0881
0.1926	-3.1333
0.1927	-3.1579
0.1928	-3.1628
0.1929	-2.9489
0.193	-2.9208
0.1931	-3.0695
0.1932	-3.2954
0.1933	-3.5307
0.1934	-3.8514
0.1935	-4.2309
0.1936	-4.259
0.1937	-4.0797
0.1938	-3.8252
0.1939	-3.7314
0.194	-3.6994
0.1941	-3.4551
0.1942	-3.5055
0.1943	-3.6271
0.1944	-3.5857
0.1945	-3.4328
0.1946	-3.3496
0.1947	-3.3634
0.1948	-3.3294
0.1949	-3.1704
0.195	-3.1028
0.1951	-2.9422
0.1952	-2.6121
0.1953	-2.4202
0.1954	-2.2361
0.1955	-2.4542
0.1956	-2.7588
0.1957	-2.999
0.1958	-3.3039
0.1959	-3.5506
0.196	-3.6004
0.1961	-3.4497
0.1962	-3.2441
0.1963	-2.9763
0.1964	-2.5817
0.1965	-2.1926
0.1966	-2.0148
0.1967	-1.9255
0.1968	-1.9058
0.1969	-1.9068
0.197	-1.98
0.1971	-2.2101
0.1972	-2.3446
0.1973	-2.5152
0.1974	-2.5417
0.1975	-2.3943
0.1976	-2.2063
0.1977	-2.0173
0.1978	-1.838
0.1979	-1.4489
0.198	-1.0325
0.1981	-0.83455
0.1982	-0.83317
0.1983	-0.89348
0.1984	-1.0366
0.1985	-0.89977
0.1986	-0.72176
0.1987	-0.54904
0.1988	-0.29618
0.1989	-0.10306
0.199	0.0196
0.1991	0.1103
0.1992	0.11682
0.1993	0.13173
0.1994	0.28267
0.1995	0.46262
0.1996	0.51234
0.1997	0.65856
0.1998	0.84436
[truncated: 26,012 more rows]

## Sheet: Fig.6
Depth(m)	vertical dynamic stress(Pa)			Depth(m)	vertical dynamic stress(Pa)
	Conventional subgrade	Measured data			Concrete box subgrade
0	14054.4	13578		0	39660.8
0.4	7252.9	6235		0.4	17855.9
0.9	5753.2	4878		0.5	7575.19
1.7	3351.3	2729		2.5	1064.52
2.7	2758.3	1830		2.7	1065.87
4.2	1672.3	954		4.2	1841.32

## Sheet: Fig.7
time	Vertical dynamic stress(Pa)
	Single-line	Double-line
0.1	0	0
0.11	4.64063	5.5
0.12	10.0547	9.1875
0.13	-3.50781	-5.20313
0.14	-8.23438	-13.8203
0.15	9.75	1.85938
0.16	8.03906	-3.46094
0.17	-35.6094	-51.5469
0.18	-46.3516	-63.8359
0.19	-59.2969	-82.2812
0.2	-182.328	-215.633
0.21	-704.359	-735.5
0.22	-657.242	-675.602
0.23	472.523	448.609
0.24	158.227	143.438
0.25	-371.734	-357.547
0.26	848.734	858.18
0.27	1081.92	1046.99
0.28	-455.531	-577.336
0.29	-162.023	-505.242
0.3	1133.02	417.188
0.31	-766.875	-1849.62
0.32	-2897.59	-4673.16
0.33	-2066.7	-4804.76
0.34	-6480.62	-9324.02
0.35	-25821.6	-29014.6
0.36	-46687.6	-51471.5
0.37	-36476.1	-40981
0.38	-32137.5	-35402.2
0.39	-47117.7	-51291.8
0.4	-31255.3	-35405
0.41	-12206.5	-14671.5
0.42	-4226.67	-6287.57
0.43	2.40625	-2085.34
0.44	-2321.66	-3657.58
0.45	843.797	-5.70313
0.46	1137.69	188.258
0.47	-1041.73	-1839.7
0.48	229.609	-243.828
0.49	669.891	-47.8047
0.5	-325.469	-1158.78
0.51	-368.648	-1110.6
0.52	-150.289	-1247.3
0.53	-1162.76	-2823.02
0.54	-2326.59	-4661.55
0.55	-6867.12	-9305.27
0.56	-24169.6	-27010.9
0.57	-46049.8	-50502.7
0.58	-37499.8	-41850.5
0.59	-31649.6	-35027.3
0.6	-46534.2	-51123
0.61	-32851.1	-37764.8
0.62	-12830.8	-16391.4
0.63	-3306.41	-7100.77
0.64	-182.266	-4648.28
0.65	-4873.76	-8796.57
0.66	-24678.8	-29073.6
0.67	-39134	-44549
0.68	-29373.3	-33875.4
0.69	-40650	-44992.3
0.7	-44443	-49947.5
0.71	-26912.5	-31086.5
0.72	-19212.2	-21820.9
0.73	-6469.09	-9302.12
0.74	237.414	-1864.57
0.75	-1068.94	-1991.35
0.76	392.875	-408.609
0.77	-57.8438	-822.312
0.78	-535.953	-920.75
0.79	156.062	-331.102
0.8	-183.969	-947.625
0.81	-475.695	-1207.31
0.82	9.35938	-939.773
0.83	-328.664	-1564.85
0.84	-1437.75	-3039.16
0.85	-1949.47	-4078.84
0.86	-4715.23	-6982.11
0.87	-24414	-27559.3
0.88	-36929.1	-41167
0.89	-29822	-33452.9
0.9	-40701.7	-44665.3
0.91	-42497.2	-47773.2
0.92	-27187.1	-31611.1
0.93	-20241	-23956.7
0.94	-6107.78	-10555
0.95	762.344	-3444.45
0.96	-1642.78	-5493.58
0.97	-19866.3	-25020.7
0.98	-31375.4	-36671
0.99	-34952.5	-39373
1	-48109.3	-53769.8
1.01	-37421.3	-43079.2
1.02	-45431.8	-49303.6
1.03	-28813.6	-32277.8
1.04	-5195.7	-8137.3
1.05	-597.234	-2558.18
1.06	-126.516	-1342.04
1.07	366.156	-432.391
1.08	212.445	-488.703
1.09	205.906	-156.984
1.1	-345.188	-834.586
1.11	-89.5312	-700.945
1.12	49.4453	-502.617
1.13	354.531	-601.781
1.14	-77.7812	-1259.34
1.15	-1085.25	-2511.27
1.16	-670.328	-2476.3
1.17	-2032.02	-4332.48
1.18	-20021	-23638.3
1.19	-29492.2	-33489.4
1.2	-36504	-40150.1
1.21	-48714.8	-53785.9
1.22	-35613.5	-40971.1
1.23	-45309.1	-48567.8
1.24	-30332.8	-34713.9
1.25	-4870.96	-9241.69
1.26	532.039	-3602.24
1.27	-93.7031	-4298.28
1.28	-11779.3	-16517.7
1.29	-25459.5	-30080.5
1.3	-42263.6	-46918.5
1.31	-46397.9	-52125.3
1.32	-32032.8	-36704.2
1.33	-43192.4	-46949.5
1.34	-32701.6	-36721.2
1.35	-6304.97	-8982.02
1.36	-1825.52	-3631.59
1.37	445.195	-1089.49
1.38	-161.781	-1099.88
1.39	552.68	-61.2188
1.4	891.969	469.672
1.41	-401.781	-996.82
1.42	-102.156	-571.094
1.43	423.742	-96.5156
1.44	121.375	-906.219
1.45	-298.758	-1371.27
1.46	-441.07	-1773.93
1.47	-627.898	-2457.23
1.48	-1321.56	-3734.3
1.49	-12004.8	-15287.4
1.5	-23141.5	-26443.2
1.51	-42869.2	-46670.9
1.52	-47183.2	-52236.7
1.53	-30180.8	-34594
1.54	-43117.8	-47296.8
1.55	-35547.5	-40289.3
1.56	-6126.06	-10100.3
1.57	-1280.91	-5247.07
1.58	-381.68	-4894.23
1.59	-8261	-12662.8
1.6	-22061.2	-26099.6
1.61	-45965.5	-50855.7
1.62	-43506.9	-49092.2
1.63	-27430	-31256.2
1.64	-46914.5	-50669
1.65	-34246.6	-38578.7
1.66	-7933.98	-10577.8
1.67	-3746.45	-5639.19
1.68	371.312	-1258.11
1.69	-635.992	-1718.95
1.7	961.547	287.453
1.71	988.031	605.781
1.72	-438.859	-1128.62
1.73	458.281	-27.7109
1.74	206.953	-300.391
1.75	-435.25	-1447.66
1.76	-298.742	-1245.38
1.77	-108.711	-1290.2
1.78	-799.664	-2574.6
1.79	-1630.82	-4051.13
1.8	-8174.62	-11005.2
1.81	-20163.4	-22911
1.82	-46669.8	-50627.8
1.83	-44623.8	-49505.8
1.84	-25817.5	-29438.7
1.85	-46148.3	-50166
1.86	-36924.5	-41806.8
1.87	-8178.25	-12071
1.88	-3414.58	-7420.75
1.89	-741.641	-5270.52
1.9	-6538.18	-10707.8
1.91	-26418	-30689.2
1.92	-47077.6	-52471.4
1.93	-36624.7	-41797.6
1.94	-32982.6	-36646
1.95	-47987.9	-52398
1.96	-30875.3	-35363.1
1.97	-11973	-14381.7
1.98	-4600.89	-6520.39
1.99	123.273	-1855.76
2	-1257.79	-2277.49
2.01	1023.36	524.016
2.02	820.766	121.156
2.03	-566.609	-1182.38
2.04	491.836	73.0156
2.05	116.203	-671.93
2.06	-568.477	-1538.88
2.07	-98.8594	-1037.97
2.08	-529.781	-1818.52
2.09	-1682.6	-3483.76
2.1	-2226.06	-4644.62
2.11	-6768.16	-9227.84
2.12	-24362.7	-27163.1
2.13	-46139.6	-50520
2.14	-37259.8	-41536.2
2.15	-31788.5	-35077
2.16	-46976.6	-51493.9
2.17	-32734.1	-37628.9
2.18	-12761.5	-16343.8
2.19	-3869.61	-7724.47
2.2	-700.016	-5219.58
2.21	-5157.85	-9091.75
2.22	-25182.4	-29645.2
2.23	-38585.4	-44120.2
2.24	-29377.3	-33931.4
2.25	-41534	-45930.3
2.26	-44399.8	-49953.8
2.27	-27052.7	-31210
2.28	-19266	-21872.6
2.29	-6417.4	-9244.15
2.3	284.562	-1791.87
2.31	-987.258	-1902.67
2.32	324.758	-466.953
2.33	-36.875	-786.375
2.34	-519.906	-912.445
2.35	157.641	-348.711
2.36	-202.125	-967.18
2.37	-459.57	-1200.64
2.38	8.39063	-951.016
2.39	-336.547	-1565.8
2.4	-1438.56	-3032.39
2.41	-1941.34	-4057.94
2.42	-4688.16	-6936.02
2.43	-24333.7	-27457.5
2.44	-36809.2	-41026.8
2.45	-29736.8	-33350.3
2.46	-40634.8	-44584.6
2.47	-42490.8	-47756.7
2.48	-27235.1	-31656.3
2.49	-20274.4	-23993.2
2.5	-6086.99	-10538.1
2.51	1046.78	-3165.13
2.52	-1275.7	-5136.87
2.53	-20098.3	-25274.9
2.54	-31855	-37178
2.55	-34946.6	-39398.5
2.56	-48168.3	-53864.7
2.57	-37937.8	-43625.3
2.58	-45832.3	-49734.3
2.59	-28642	-32131.8
2.6	-5310.01	-8256.37
2.61	-967.047	-2926.38
2.62	268.5	-949.859
2.63	609.031	-186.867
2.64	-124.062	-816.164
2.65	325.047	-31.4297
2.66	-31.0078	-519.836
2.67	-385.703	-994.492
2.68	-198.664	-747.188
2.69	756.062	-203.562
2.7	80.3594	-1102.62
2.71	-1557.56	-2980.75
2.72	-590.797	-2389.4
2.73	-1523.58	-3808
2.74	-20429.9	-24042.8
2.75	-30002.4	-34032.6
2.76	-35672.5	-39326.5
2.77	-48722.8	-53734.8
2.78	-36766.8	-42012.6
2.79	-44429.2	-49331.2
2.8	-30177.3	-33773.1
2.81	-5462.28	-8602.12
2.82	-266.508	-2711.17
2.83	-1897.7	-3589.78
2.84	-785.125	-1954.41
2.85	917.719	-150.117
2.86	-166.344	-789.633
2.87	-1464.05	-1970.16
2.88	239.781	-141.156
2.89	551.922	454.484
2.9	-591.969	-797.562
2.91	-123.148	-129.297
2.92	1067.73	1296.74
2.93	-126.484	17.3359
2.94	-394.141	-179.031
2.95	57.9219	344.969
2.96	52.2656	234.984
2.97	20.7188	88.1484
2.98	-47.2578	-72.875
2.99	-120.359	-228.562
3	-149.5	-311
3.01	-143.953	-334.758
3.02	-153.531	-320.172
3.03	-99.2969	-210.703
3.04	-46.9922	-99.4688
3.05	6.70313	11.1875
3.06	25.8359	81.6172
3.07	78.5469	167.633
3.08	94.0938	189.844
3.09	94.7031	185.219
3.1	69.1562	139.039

## Sheet: Fig.8
a	Distance from the center line of subgrade(m)	Roof's top	Distance from the center line of subgrade(m)	Roof's bottom			b	Distance from the center line of subgrade(m)	Floor 's top	Distance from the center line of subgrade(m)	Floor 's bottom
	-6.7	180.89	-6.7	132.91				-4.75	-1998.62	-4.75	-11312.1
	-6.31786	-192.879	-6.31786	-88.3209				-4.3875	-1755.84	-4.3875	-5535.09
	-5.93571	184.632	-5.93571	-43.8013				-4.025	-3562.54	-4.025	-1945.63
	-5.55357	-232.138	-5.55357	81.3372				-3.63889	-10776.4	-3.5	-3246.93
	-5.17143	351.486	-5.17143	-111.136				-3.5	-12938.9	-3.30875	-2345.32
	-4.78929	-821.213	-4.78928	-377.256				-3.30875	-23915.2	-3.1175	-3481.96
	-4.40714	1845.92	-4.40714	1588.22				-3.1175	-32574.6	-3	-3870.32
	-4.025	-1222.66	-4.03334	-1252.1				-3	-26510.5	-2.55	-2120.45
	-3.5	-21239.4	-4.025	-1317.6				-2.9	-23483.8	-2.1	-1544.38
	-3.30875	-39428.8	-3.49999	-20285.9				-2.55	-8019.47	-1.6825	-1048.48
	-3.1175	-48168.3	-3.30875	-49521.7				-2.1	-1282.3	-1.22875	-878.223
	-3	-40337.8	-3.1175	-73715.4				-1.6825	-1358.71	-0.775	-598.141
	-2.55	-19386.2	-2.99999	-59600.9				-1.22875	424.447	-0.3875	-574.168
	-2.1	-6290.21	-2.84999	-46665.6				-0.775	-260.353	0	-555.586
	-1.6825	1937.96	-2.54999	-14969				-0.3875	219.103	0.3875	-402.566
	-1.22875	-3382.72	-2.09999	2528.42				2.86102e-06	-270.639	0.775	-496.312
	-0.775	-20988.2	-1.68249	305.876				0.3875	73.3777	1.22875	-313.512
	-0.3875	-3989.81	-1.22874	-205.175				0.775	-179.895	1.6825	-239.012
	-1.90735e-07	2024.56	-0.77499	-2661.24				1.22875	-117.31	2.1	-1.46875
	0.3875	-304.588	-0.38749	-1559.56				1.6825	469.269	2.55	-239.293
	0.775	11238.4	7.9155e-06	-118.982				2.1	1755.96	3	-881.047
	1.22875	2221.23	0.38751	1523.37				2.55	2943.9	3.1175	-1117.36
	1.6825	-3945.5	0.77501	293.733				2.9	6340.09	3.30875	-1398.22
	2.1	-5413.51	1.22876	1658.11				3	6709.18	3.5	-1933.71
	2.55	-7196.57	1.68251	-2702.52				3.1175	2696.03	4.025	-1036.63
	3	-8402.16	2.10001	-1872.76				3.30875	-11731.7	4.3875	-1811.77
	3.1175	-5694.5	2.55001	-10902.3				3.5	-13672.2	4.75	-3153.12
	3.30875	-1013.57	2.85001	-26815.2				3.63889	-11384.4
	3.5	4274.75	3.00001	-31996				4.02501	-2858.39
	4.025	5733.07	3.11751	-27084.6				4.38751	458.207
	4.40714	7.0957	3.30876	7631.84				4.75001	-783.324
	4.78929	-564.048	3.50001	19636.3
	5.17143	410.238	4.02501	4281.7
	5.55357	-327.703	4.03336	4150.93
	5.93571	133.447	4.40715	-1558.04
	6.31786	-127.209	4.7893	198.255
	6.7	45.8439	5.17144	-231.545
			5.55358	56.0404
			5.93573	-208.93
			6.31787	94.0851
			6.70002	-108.176

## Sheet: Fig.9
a	Distance from the center line of subgrade(m)	Roof's top	Distance from the center line of subgrade(m)	Roof's bottom		b	Distance from the center line of subgrade(m)	Floor 's top	Distance from the center line of subgrade(m)	Floor 's bottom
	-6.7	226.865	-6.7	24.7845			-4.75	-2798.49	-4.75	-14613.8
	-6.31786	-320.01	-6.31786	5.92413			-4.3875	-1300.92	-4.3875	-7315.02
	-5.93571	318.161	-5.93571	-252.777			-4.025	-6425.93	-4.025	-2925.48
	-5.55357	-559.907	-5.55357	137.438			-3.63889	-22178.9	-3.5	-5129.33
	-5.17143	761.768	-5.17143	-342.819			-3.5	-26633.6	-3.30875	-3702.66
	-4.78929	-1385.59	-4.78928	-179.19			-3.30875	-35657.4	-3.1175	-4590.88
	-4.40714	1853.13	-4.40714	30.0918			-3.1175	-29832.5	-3	-4692.61
	-4.025	4511	-4.03334	2899.23			-3	-19751.1	-2.55	-2358.57
	-3.5	-16963.2	-4.025	2964.5			-2.9	-17100.2	-2.1	-1542.97
	-3.30875	-40438	-3.49999	-650.5			-2.55	-5069.62	-1.6825	-1289.23
	-3.1175	-53864.7	-3.30875	-41889.5			-2.1	469.074	-1.22875	-1188.99
	-3	-48744.2	-3.1175	-100793			-1.6825	-888.157	-0.775	-1094.91
	-2.55	-26582.1	-2.99999	-91592.8			-1.22875	305.842	-0.3875	-974.422
	-2.1	-11703.8	-2.84999	-73478			-0.775	-439.348	0	-1112.18
	-1.6825	-2010.77	-2.54999	-25873.2			-0.3875	291.097	0.3875	-974.418
	-1.22875	-1162.12	-2.09999	655.004			2.86102e-06	-540.057	0.775	-1094.91
	-0.775	-9748.37	-1.68249	-2397.32			0.3875	291.099	1.22875	-1188.98
	-0.3875	-4297.63	-1.22874	1453.55			0.775	-439.346	1.6825	-1289.23
	-1.90735e-07	4044.76	-0.77499	-2368.05			1.22875	305.839	2.1	-1542.97
	0.3875	-4297.65	-0.38749	-38.9166			1.6825	-888.159	2.55	-2358.58
	0.775	-9748.37	7.9155e-06	-242.768			2.1	469.057	3	-4692.62
	1.22875	-1162.1	0.38751	-38.9164			2.55	-5069.65	3.1175	-4590.88
	1.6825	-2010.78	0.77501	-2368.05			2.9	-17100.2	3.30875	-3702.66
	2.1	-11703.8	1.22876	1453.54			3	-19751.2	3.5	-5129.33
	2.55	-26582.2	1.68251	-2397.32			3.1175	-29832.6	4.025	-2925.48
	3	-48744.2	2.10001	654.941			3.30875	-35657.4	4.3875	-7315.04
	3.1175	-53864.7	2.55001	-25873.3			3.5	-26633.6	4.75	-14613.9
	3.30875	-40438	2.85001	-73478.1			3.63889	-22178.9
	3.5	-16963.2	3.00001	-91592.9			4.02501	-6425.93
	4.025	4511	3.11751	-100793			4.38751	-1300.92
	4.40714	1853.12	3.30876	-41889.5			4.75001	-2798.5
	4.78929	-1385.59	3.50001	-650.508
	5.17143	761.768	4.02501	2964.5
	5.55357	-559.91	4.03336	2899.22
	5.93571	318.16	4.40715	30.0898
	6.31786	-320.01	4.7893	-179.193
	6.7	226.865	5.17144	-342.818
			5.55358	137.438
			5.93573	-252.775
			6.31787	5.92462
			6.70002	24.7841

## Sheet: Fig.10
a	Depth(m)	Path A	Path C		b	Depth(m)	Path A	Path C
	0	48168.3	5694.5			0	53864.7	53864.7
	0.26667	53164	8576.31			0.26667	61740	61740
	0.53333	76651.3	29728.7			0.53333	106372	106372
	0.8	111661	62739.3			0.8	174384	174384
	1.15	121345	63902.2			1.15	185215	185215
	1.5	107230	35886.1			1.5	143057	143057
	1.85	93186.3	8171.5			1.85	101271	101271
	2.2	66545.3	7633.7			2.2	58833.2	58833.2
	2.475	34219.2	3266.28			2.475	30904.3	30904.3
	2.75	16129	3006.58			2.75	19114.9	19114.9
	3.025	6984.12	1749.86			3.025	8730.3	8730.3
	3.3	2860.24	1074.32			3.3	3930.07	3930.07
	4.3	2760.82	1107.3			4.3	3863.95	3863.95
	5.3	2550.75	1157.83			5.3	3704.77	3704.77
	6.3	2285.86	1162.65			6.3	3446.25	3446.25
	Depth(m)	Path B				Depth(m)	Path B
	0	2024.56				0	4044.76
	0.16667	1876.28				0.16667	3747.43
	0.33333	804.509				0.33333	1603.66
	0.5	118.982				0.5	242.768
	2.5	270.639				2.5	540.057
	2.7	319.391				2.7	638.698
	2.9	662.232				2.9	1324.03
	3.1	755.955				3.1	1511.45
	3.3	1294.55				3.3	2587.58
	4.3	1357.7				4.3	2713.6
	5.3	1476.78				5.3	2951.3
	6.3	1568.57				6.3	3134.66

## Sheet: Fig.11
Depth(m)	Single-line	Double-line
0	0	0
0.26667	-0.10371	-0.14621
0.53333	-0.59132	-0.9748
0.8	-1.31814	-2.23745
1.15	-1.51919	-2.43852
1.5	-1.22615	-1.65586
1.85	-0.9346	-0.8801
2.2	-0.38152	-0.09224
2.475	0.28959	0.42626
2.75	0.66515	0.64513
3.025	0.85501	0.83792
3.3	0.94062	0.92704
4.3	0.94268	0.92827
5.3	0.94705	0.93122
6.3	0.95254	0.93602

## Sheet: Fig.12
time(s)	Single-line	Double-line
0.1	-5.07171e-06	-5.07171e-06
0.11	-5.07714e-06	-5.07678e-06
0.12	-5.17416e-06	-5.19413e-06
0.13	-5.34669e-06	-5.42263e-06
0.14	-5.46559e-06	-5.59168e-06
0.15	-5.55301e-06	-5.71846e-06
0.16	-5.70831e-06	-5.92763e-06
0.17	-5.86703e-06	-6.13761e-06
0.18	-5.9149e-06	-6.1874e-06
0.19	-5.91415e-06	-6.16407e-06
0.2	-5.95696e-06	-6.2088e-06
0.21	-5.90929e-06	-6.14829e-06
0.22	-5.76665e-06	-5.94408e-06
0.23	-5.59159e-06	-5.71581e-06
0.24	-5.30575e-06	-5.36655e-06
0.25	-5.27653e-06	-5.26525e-06
0.26	-7.01062e-06	-7.32959e-06
0.27	-1.24158e-05	-1.41702e-05
0.28	-2.20198e-05	-2.69174e-05
0.29	-3.51316e-05	-4.5343e-05
0.3	-5.02952e-05	-6.78259e-05
0.31	-6.5996e-05	-9.18808e-05
0.32	-8.28648e-05	-0.000117783
0.33	-9.70975e-05	-0.000141067
0.34	-0.00010147	-0.000151308
0.35	-0.00010246	-0.000153483
0.36	-0.000106207	-0.000156536
0.37	-0.000100636	-0.000148539
0.38	-8.85168e-05	-0.000130081
0.39	-8.33285e-05	-0.000117527
0.4	-7.90457e-05	-0.000108434
0.41	-7.27973e-05	-9.8912e-05
0.42	-6.88619e-05	-9.25973e-05
0.43	-6.70774e-05	-9.07236e-05
0.44	-6.61473e-05	-9.15733e-05
0.45	-6.60202e-05	-9.36837e-05
0.46	-6.73249e-05	-9.77341e-05
0.47	-6.68144e-05	-9.95296e-05
0.48	-6.54675e-05	-9.86188e-05
0.49	-6.68587e-05	-0.000100018
0.5	-6.85298e-05	-0.000102052
0.51	-6.84696e-05	-0.000101208
0.52	-6.85438e-05	-9.95903e-05
0.53	-7.21744e-05	-0.000102591
0.54	-7.73299e-05	-0.000108756
0.55	-7.78539e-05	-0.0001099
0.56	-7.97751e-05	-0.000111373
0.57	-8.95833e-05	-0.000122724
0.58	-9.61185e-05	-0.000133152
0.59	-0.000100729	-0.00014128
0.6	-0.000114442	-0.000159505
0.61	-0.000128567	-0.000180985
0.62	-0.000139012	-0.000199293
0.63	-0.000150136	-0.000217649
0.64	-0.000158127	-0.000232303
0.65	-0.000159675	-0.000237441
0.66	-0.000162001	-0.000240104
0.67	-0.00016316	-0.000240738
0.68	-0.000151438	-0.000225398
0.69	-0.000138969	-0.000204747
0.7	-0.000130103	-0.000187763
0.71	-0.000112822	-0.00016319
0.72	-9.27336e-05	-0.000133567
0.73	-7.6135e-05	-0.00010711
0.74	-6.2156e-05	-8.57834e-05
0.75	-5.26383e-05	-7.10919e-05
0.76	-4.979e-05	-6.55394e-05
0.77	-5.06971e-05	-6.68889e-05
0.78	-5.32949e-05	-7.20964e-05
0.79	-5.95532e-05	-8.2732e-05
0.8	-6.69141e-05	-9.60259e-05
0.81	-7.17897e-05	-0.000106348
0.82	-7.43556e-05	-0.000112236
0.83	-7.58746e-05	-0.000115082
0.84	-7.78127e-05	-0.000117141
0.85	-7.81661e-05	-0.00011635
0.86	-7.58019e-05	-0.000110722
0.87	-7.8628e-05	-0.000110002
0.88	-8.48928e-05	-0.000115358
0.89	-8.72188e-05	-0.000118515
0.9	-9.63764e-05	-0.000129764
0.91	-0.000112491	-0.000151637
0.92	-0.000124987	-0.000173115
0.93	-0.000138413	-0.000196304
0.94	-0.000152628	-0.000220476
0.95	-0.000160765	-0.000237255
0.96	-0.000165956	-0.000247667
0.97	-0.000173301	-0.000257902
0.98	-0.000170975	-0.000255776
0.99	-0.000159554	-0.000239158
1	-0.000153078	-0.00022458
1.01	-0.00014105	-0.000204652
1.02	-0.000120246	-0.000174398
1.03	-9.90447e-05	-0.000141957
1.04	-7.98424e-05	-0.000112351
1.05	-6.47877e-05	-8.91448e-05
1.06	-5.35535e-05	-7.18846e-05
1.07	-4.74899e-05	-6.22249e-05
1.08	-4.54323e-05	-5.94299e-05
1.09	-4.76038e-05	-6.34502e-05
1.1	-5.39935e-05	-7.41678e-05
1.11	-5.9307e-05	-8.4852e-05
1.12	-6.29769e-05	-9.2992e-05
1.13	-6.76633e-05	-0.00010133
1.14	-7.26303e-05	-0.000109187
1.15	-7.56866e-05	-0.000113514
1.16	-7.57882e-05	-0.000112751
1.17	-7.72833e-05	-0.000112108
1.18	-8.46748e-05	-0.000118542
1.19	-8.8426e-05	-0.000122588
1.2	-9.07413e-05	-0.000124926
1.21	-0.000103552	-0.000139845
1.22	-0.000117475	-0.0001598
1.23	-0.000129342	-0.000179757
1.24	-0.000142595	-0.000201902
1.25	-0.000154663	-0.000223273
1.26	-0.000164265	-0.000241265
1.27	-0.000170454	-0.000253305
1.28	-0.000172072	-0.000257712
1.29	-0.000163767	-0.000247634
1.3	-0.000155099	-0.000232431
1.31	-0.00014846	-0.000217931
1.32	-0.000130944	-0.000191236
1.33	-0.000111314	-0.000160239
1.34	-9.45577e-05	-0.000132954
1.35	-7.79797e-05	-0.000107816
1.36	-6.45992e-05	-8.73512e-05
1.37	-5.44613e-05	-7.23616e-05
1.38	-4.80993e-05	-6.37226e-05
1.39	-4.50463e-05	-6.0397e-05
1.4	-4.74172e-05	-6.46204e-05
1.41	-5.32831e-05	-7.46038e-05
1.42	-5.74677e-05	-8.31038e-05
1.43	-6.25561e-05	-9.18378e-05
1.44	-6.98417e-05	-0.000103315
1.45	-7.58986e-05	-0.00011304
1.46	-7.88808e-05	-0.000117547
1.47	-7.97997e-05	-0.0001181
1.48	-8.2193e-05	-0.000119444
1.49	-8.51947e-05	-0.000121785
1.5	-8.37703e-05	-0.000118965
1.51	-8.70241e-05	-0.000120341
1.52	-9.80206e-05	-0.000132416
1.53	-0.000107437	-0.000146166
1.54	-0.000120568	-0.000165647
1.55	-0.000135687	-0.000189392
1.56	-0.000147831	-0.000211204
1.57	-0.000159965	-0.000232611
1.58	-0.000168636	-0.000249178
1.59	-0.000167833	-0.000252518
1.6	-0.000158185	-0.000240898
1.61	-0.00015369	-0.000230642
1.62	-0.00014682	-0.000217262
1.63	-0.000126368	-0.000186877
1.64	-0.000108865	-0.000156824
1.65	-9.52177e-05	-0.000133219
1.66	-8.08593e-05	-0.000111251
1.67	-6.73093e-05	-9.06745e-05
1.68	-5.54544e-05	-7.3671e-05
1.69	-4.92893e-05	-6.54055e-05
1.7	-4.69162e-05	-6.31664e-05
1.71	-4.90704e-05	-6.72306e-05
1.72	-5.37994e-05	-7.57579e-05
1.73	-5.73851e-05	-8.32245e-05
1.74	-6.3185e-05	-9.26438e-05
1.75	-7.02668e-05	-0.000104002
1.76	-7.42278e-05	-0.000110974
1.77	-7.55532e-05	-0.000112849
1.78	-7.75756e-05	-0.000114406
1.79	-8.09354e-05	-0.000117368
1.8	-8.09349e-05	-0.000116436
1.81	-7.77778e-05	-0.000110693
1.82	-8.37639e-05	-0.000114754
1.83	-9.37064e-05	-0.000126434
1.84	-9.93511e-05	-0.000135741
1.85	-0.000112354	-0.00015385
1.86	-0.00012875	-0.000178629
1.87	-0.000143366	-0.000203471
1.88	-0.000158442	-0.000228813
1.89	-0.00016855	-0.000248149
1.9	-0.000169292	-0.000254161
1.91	-0.000165753	-0.000250337
1.92	-0.000164862	-0.000246461
1.93	-0.000153214	-0.000229546
1.94	-0.000130964	-0.000196389
1.95	-0.000114831	-0.000167056
1.96	-9.95209e-05	-0.000141255
1.97	-8.08176e-05	-0.000112774
1.98	-6.45745e-05	-8.68162e-05
1.99	-5.32123e-05	-6.89955e-05
2	-4.69352e-05	-6.00551e-05
2.01	-4.64665e-05	-5.976e-05
2.02	-5.12005e-05	-6.77983e-05
2.03	-5.60952e-05	-7.78968e-05
2.04	-6.10681e-05	-8.80086e-05
2.05	-6.84302e-05	-0.000100851
2.06	-7.46808e-05	-0.00011238
2.07	-7.72908e-05	-0.000117626
2.08	-7.79922e-05	-0.000118127
2.09	-8.04723e-05	-0.000119568
2.1	-8.32656e-05	-0.000121439
2.11	-8.08226e-05	-0.00011671
2.12	-7.9679e-05	-0.000111875
2.13	-8.6963e-05	-0.00011779
2.14	-9.18605e-05	-0.000124542
2.15	-9.57648e-05	-0.00013103
2.16	-0.00010979	-0.000149724
2.17	-0.000125157	-0.000173556
2.18	-0.00013758	-0.000195639
2.19	-0.000150893	-0.00021827
2.2	-0.000160425	-0.000236312
2.21	-0.000162545	-0.000243224
2.22	-0.000165368	-0.000246933
2.23	-0.000166747	-0.00024782
2.24	-0.000154624	-0.000231537
2.25	-0.000141478	-0.000209186
2.26	-0.000131527	-0.000189957
2.27	-0.000113238	-0.00016335
2.28	-9.24513e-05	-0.000132318
2.29	-7.53695e-05	-0.000105025
2.3	-6.12038e-05	-8.34747e-05
2.31	-5.18111e-05	-6.91628e-05
2.32	-4.91242e-05	-6.41931e-05
2.33	-5.01415e-05	-6.60764e-05
2.34	-5.30598e-05	-7.20059e-05
2.35	-5.96684e-05	-8.33177e-05
2.36	-6.72025e-05	-9.69076e-05
2.37	-7.21286e-05	-0.000107229
2.38	-7.46321e-05	-0.000112916
2.39	-7.5978e-05	-0.000115384
2.4	-7.76814e-05	-0.000116969
2.41	-7.77788e-05	-0.000115694
2.42	-7.51825e-05	-0.000109654
2.43	-7.78442e-05	-0.000108662
2.44	-8.40436e-05	-0.000113925
2.45	-8.64202e-05	-0.000117178
2.46	-9.56912e-05	-0.000128637
2.47	-0.000111948	-0.000150774
2.48	-0.00012465	-0.000172596
2.49	-0.000138321	-0.000196185
2.5	-0.000152776	-0.000220738
2.51	-0.000161129	-0.000237848
2.52	-0.000166558	-0.000248605
2.53	-0.000174151	-0.000259183
2.54	-0.000171974	-0.000257266
2.55	-0.000160593	-0.000240719
2.56	-0.000154068	-0.000226093
2.57	-0.000141901	-0.00020597
2.58	-0.000120943	-0.000175468
2.59	-9.95521e-05	-0.000142739
2.6	-8.01076e-05	-0.000112771
2.61	-6.48307e-05	-8.92001e-05
2.62	-5.34171e-05	-7.16475e-05
2.63	-4.7248e-05	-6.1818e-05
2.64	-4.51286e-05	-5.89132e-05
2.65	-4.72824e-05	-6.28943e-05
2.66	-5.37315e-05	-7.37042e-05
2.67	-5.91195e-05	-8.45186e-05
2.68	-6.28585e-05	-9.2785e-05
2.69	-6.76195e-05	-0.00010127
2.7	-7.26223e-05	-0.000109214
2.71	-7.56576e-05	-0.000113517
2.72	-7.57396e-05	-0.000112729
2.73	-7.74619e-05	-0.000112362
2.74	-8.54818e-05	-0.000119582
2.75	-8.91612e-05	-0.00012366
2.76	-8.85428e-05	-0.000122447
2.77	-9.49339e-05	-0.000129006
2.78	-9.90814e-05	-0.000135761
2.79	-9.75388e-05	-0.000136873
2.8	-9.45916e-05	-0.000134998
2.81	-9.07311e-05	-0.000131373
2.82	-8.74259e-05	-0.00012819
2.83	-8.25131e-05	-0.000122382
2.84	-7.62949e-05	-0.00011359
2.85	-6.87667e-05	-0.000102484
2.86	-6.13696e-05	-9.10034e-05
2.87	-5.43126e-05	-7.96792e-05
2.88	-4.34936e-05	-6.38366e-05
2.89	-3.03637e-05	-4.45324e-05
2.9	-1.84674e-05	-2.64583e-05
2.91	-7.25744e-06	-9.2611e-06
2.92	2.85971e-06	6.98694e-06
2.93	9.58682e-06	1.88134e-05
2.94	1.20551e-05	2.41836e-05
2.95	1.05471e-05	2.31919e-05
2.96	6.30068e-06	1.72311e-05
2.97	7.89683e-07	8.16302e-06
2.98	-4.89457e-06	-2.19841e-06
2.99	-9.75322e-06	-1.18104e-05
3	-1.30414e-05	-1.88915e-05
3.01	-1.44688e-05	-2.2539e-05
3.02	-1.41031e-05	-2.26328e-05
3.03	-1.2301e-05	-1.96663e-05
3.04	-9.66718e-06	-1.46853e-05
3.05	-6.78167e-06	-8.88472e-06
3.06	-4.08007e-06	-3.29344e-06
3.07	-1.9592e-06	1.18429e-06
3.08	-7.32346e-07	3.85495e-06
3.09	-4.86263e-07	4.49035e-06
3.1	-1.10703e-06	3.30339e-06

## Sheet: Fig.13
a	Distance from the center line of subgrade(m)	Roof's top	Distance from the center line of subgrade(m)	Roof's bottom	Distance from the center line of subgrade(m)	Floor's top	Distance from the center line of subgrade(m)	Floor's bottom
	-6.7	-0.000170099	-6.7	-0.000169024	-4.75	-0.000189515	-4.75	-0.000189794
	-6.31786	-0.00016868	-6.31786	-0.000169665	-4.3875	-0.000185553	-4.3875	-0.000185004
	-5.93571	-0.000169982	-5.93571	-0.000169288	-4.025	-0.000180861	-4.025	-0.000180656
	-5.55357	-0.000168709	-5.55357	-0.000169351	-3.63889	-0.000175611	-3.5	-0.000173543
	-5.17143	-0.000170185	-5.17143	-0.00016979	-3.5	-0.000173686	-3.30875	-0.000170965
	-4.78929	-0.000169219	-4.78928	-0.000169608	-3.30875	-0.00017153	-3.1175	-0.000168267
	-4.40714	-0.000170999	-4.40714	-0.000170766	-3.1175	-0.000168571	-3	-0.000166229
	-4.025	-0.000170422	-4.03334	-0.000170714	-3	-0.000166811	-2.55	-0.000159294
	-3.5	-0.000172946	-4.025	-0.000170713	-2.9	-0.000165197	-2.1	-0.000150973
	-3.30875	-0.000172616	-3.49999	-0.000172667	-2.55	-0.00015934	-1.6825	-0.000143376
	-3.1175	-0.000174151	-3.30875	-0.000172587	-2.1	-0.000151601	-1.22875	-0.000134431
	-3	-0.00017383	-3.1175	-0.000173558	-1.6825	-0.000143192	-0.775	-0.000126253
	-2.55	-0.000176093	-2.99999	-0.00017379	-1.22875	-0.000134881	-0.3875	-0.00011928
	-2.1	-0.000177079	-2.84999	-0.000174421	-0.775	-0.000126136	0	-0.000113266
	-1.6825	-0.000178344	-2.54999	-0.000175899	-0.3875	-0.000119665	0.3875	-0.000107523
	-1.22875	-0.000177873	-2.09999	-0.00017716	2.86102e-06	-0.000113194	0.775	-0.00010282
	-0.775	-0.00017671	-1.68249	-0.000178346	0.3875	-0.000107868	1.22875	-9.78692e-05
	-0.3875	-0.000170655	-1.22874	-0.000178182	0.775	-0.000102764	1.6825	-9.42094e-05
	-1.90735e-07	-0.000163245	-0.77499	-0.000176231	1.22875	-9.82075e-05	2.1	-9.12959e-05
	0.3875	-0.000153271	-0.38749	-0.000170993	1.6825	-9.41449e-05	2.55	-8.92129e-05
	0.775	-0.000143119	7.9155e-06	-0.000163223	2.1	-9.15962e-05	3	-8.71768e-05
	1.22875	-0.00013119	0.38751	-0.000153396	2.55	-8.92134e-05	3.1175	-8.68446e-05
	1.6825	-0.000120364	0.77501	-0.000143264	2.9	-8.77346e-05	3.30875	-8.61737e-05
	2.1	-0.000110503	1.22876	-0.000131367	3	-8.73101e-05	3.5	-8.51572e-05
	2.55	-0.000101161	1.68251	-0.000120457	3.1175	-8.69663e-05	4.025	-8.33581e-05
	3	-9.19327e-05	2.10001	-0.000110573	3.30875	-8.64634e-05	4.3875	-8.1237e-05
	3.1175	-9.03239e-05	2.55001	-0.00010111	3.5	-8.54275e-05	4.75	-8.01499e-05
	3.30875	-8.60031e-05	2.85001	-9.4896e-05	3.63889	-8.49199e-05
	3.5	-8.34434e-05	3.00001	-9.18921e-05	4.02501	-8.33153e-05
	4.025	-7.30933e-05	3.11751	-9.00162e-05	4.38751	-8.18176e-05
	4.40714	-6.78772e-05	3.30876	-8.62759e-05	4.75001	-7.94085e-05
	4.78929	-6.02359e-05	3.50001	-8.35313e-05
	5.17143	-5.55058e-05	4.02501	-7.34502e-05
	5.55357	-4.83381e-05	4.03336	-7.33196e-05
	5.93571	-4.39246e-05	4.40715	-6.74927e-05
	6.31786	-3.69811e-05	4.7893	-6.0696e-05
	6.7	-3.27032e-05	5.17144	-5.5079e-05
			5.55358	-4.8962e-05
			5.93573	-4.32782e-05
			6.31787	-3.78939e-05
			6.70002	-3.17431e-05
b	Distance from the center line of subgrade(m)	Roof's top	Distance from the center line of subgrade(m)	Roof's bottom	Distance from the center line of subgrade(m)	Floor's top	Distance from the center line of subgrade(m)	Floor's bottom
	-6.7	-0.00019442	-6.7	-0.000193445	-4.75	-0.000264862	-4.75	-0.000265083
	-6.31786	-0.000199169	-6.31786	-0.000200195	-4.3875	-0.000262613	-4.3875	-0.000261868
	-5.93571	-0.000206797	-5.93571	-0.000206158	-4.025	-0.000259557	-4.025	-0.00025938
	-5.55357	-0.000211738	-5.55357	-0.000212462	-3.63889	-0.00025621	-3.5	-0.000254359
	-5.17143	-0.000219671	-5.17143	-0.000219266	-3.5	-0.000254938	-3.30875	-0.000252772
	-4.78929	-0.000225003	-4.78928	-0.000225562	-3.30875	-0.000253394	-3.1175	-0.000250699
	-4.40714	-0.000233543	-4.40714	-0.000233165	-3.1175	-0.000251309	-3	-0.000249319
	-4.025	-0.000239389	-4.03334	-0.000239772	-3	-0.000249836	-2.55	-0.000244342
	-3.5	-0.000251203	-4.025	-0.00023992	-2.9	-0.000248703	-2.1	-0.000238822
	-3.30875	-0.000254153	-3.49999	-0.000251197	-2.55	-0.00024457	-1.6825	-0.00023428
	-3.1175	-0.000259183	-3.30875	-0.000254246	-2.1	-0.000239491	-1.22875	-0.000229805
	-3	-0.000260934	-3.1175	-0.000258513	-1.6825	-0.000234259	-0.775	-0.000226708
	-2.55	-0.000271824	-2.99999	-0.000260695	-1.22875	-0.000230375	-0.3875	-0.000224944
	-2.1	-0.000282144	-2.84999	-0.000264234	-0.775	-0.000226742	0	-0.000224478
	-1.6825	-0.000292793	-2.54999	-0.000271683	-0.3875	-0.000225472	0.3875	-0.000224944
	-1.22875	-0.000302981	-2.09999	-0.00028224	2.86102e-06	-0.000224532	0.775	-0.000226708
	-0.775	-0.000313254	-1.68249	-0.000292912	0.3875	-0.000225472	1.22875	-0.000229805
	-0.3875	-0.000317361	-1.22874	-0.000303429	0.775	-0.000226742	1.6825	-0.00023428
	-1.90735e-07	-0.000319655	-0.77499	-0.000312959	1.22875	-0.000230375	2.1	-0.000238822
	0.3875	-0.000317361	-0.38749	-0.00031777	1.6825	-0.00023426	2.55	-0.000244343
	0.775	-0.000313254	7.9155e-06	-0.000319665	2.1	-0.000239491	3	-0.000249319
	1.22875	-0.000302981	0.38751	-0.00031777	2.55	-0.00024457	3.1175	-0.000250699
	1.6825	-0.000292793	0.77501	-0.000312959	2.9	-0.000248703	3.30875	-0.000252772
	2.1	-0.000282144	1.22876	-0.000303429	3	-0.000249836	3.5	-0.000254359
	2.55	-0.000271824	1.68251	-0.000292912	3.1175	-0.000251309	4.025	-0.00025938
	3	-0.000260934	2.10001	-0.00028224	3.30875	-0.000253394	4.3875	-0.000261868
	3.1175	-0.000259184	2.55001	-0.000271683	3.5	-0.000254938	4.75	-0.000265083
	3.30875	-0.000254153	2.85001	-0.000264234	3.63889	-0.000256211
	3.5	-0.000251204	3.00001	-0.000260695	4.02501	-0.000259558
	4.025	-0.00023939	3.11751	-0.000258513	4.38751	-0.000262613
	4.40714	-0.000233544	3.30876	-0.000254246	4.75001	-0.000264863
	4.78929	-0.000225003	3.50001	-0.000251198
	5.17143	-0.000219671	4.02501	-0.00023992
	5.55357	-0.000211738	4.03336	-0.000239772
	5.93571	-0.000206798	4.40715	-0.000233166
	6.31786	-0.000199169	4.7893	-0.000225562
	6.7	-0.00019442	5.17144	-0.000219267
			5.55358	-0.000212462
			5.93573	-0.000206158
			6.31787	-0.000200196
			6.70002	-0.000193446

[truncated: 6 more sheets: Fig.14, Fig.15, Fig.16, Fig.17, Fig.18, Fig.19]
